# Supplementary material for: RIP-seq of BmAgo2-associated small RNAs reveal various types of small non-coding RNAs in the silkworm, Bombyx mori
Source: BMC Genomics. 2013 Sep 28;14:661. doi: 10.1186/1471-2164-14-661 (PMC3849828; doi:10.1186/1471-2164-14-661)
Supplement: Additional file 2 — Annotation and analysis of small RNAs associated with BmAgo2 contain 10 tables. [file 1471-2164-14-661-S2.xlsx]

## Sheet: Table S1
Table S1 Length distribution of BmAGO2-associated small RNAs
Length	Total	Percent (%)	Unique	Percent(%)
18nt	55702	0.476434	11002	1.35209
19nt	106074	0.907279	35373	4.34717
20nt	521188	4.45786	163291	20.0677
21nt	267851	2.291	81680	10.0381
22nt	300121	2.56701	58085	7.13836
23nt	167156	1.42973	40533	4.98131
24nt	138656	1.18596	36558	4.4928
25nt	174267	1.49055	41744	5.13013
26nt	197271	1.68731	50107	6.15791
27nt	339876	2.90705	68699	8.44277
28nt	337492	2.88666	62732	7.70946
29nt	132016	1.12917	28789	3.53803
30nt	58901	0.503796	13582	1.66916
31nt	69938	0.598198	10697	1.31461
32nt	1551638	13.2716	10795	1.32665
33nt	6529060	55.8448	11679	1.43529
34nt	141067	1.20658	10529	1.29396
35nt	72969	0.624123	10077	1.23841
36nt	73926	0.632309	9855	1.21113
37nt	99344	0.849716	9342	1.14809
38nt	63419	0.54244	8731	1.073
39nt	71469	0.611293	8452	1.03871
40nt	66514	0.568912	7404	0.909915
41nt	61526	0.526248	7395	0.908809
42nt	37604	0.321637	6478	0.796115
43nt	27361	0.234026	4771	0.586333
44nt	29035	0.248344	5322	0.654048
all	11691441	100	813702	100

## Sheet: Table S2
	Table S2 Source and distribution of tRFs identified by Northern blotting from BmAGO2-associated small RNAs
Tpye	Read ID	Name	Sequences	Length(nt)	Copy of reads	Northern blotting	tRNA mapped	tRNA sequences
5'tRF	t0000001	Bm-AspGTC-5'a	TCTTCGGTAGTATAGTGGTCAGTATCCCCGCCT	33	5731905	Yes	tRNA-Asp-GTC-1 5'	TCTTCGGTAGTATAGTGGTcAGTATCCCCGCCTGTCACGCGGGAGACCGGGGTTCGATTCCCCGCCGGAGAG
5'tRF	t0000016	Bm-AspGTC-5'b	TCCTCGGTAGTATAGTGGTGAGTATGCCCGCCT	33	20202	Yes	tRNA-Asp-GTC-1 5'(edit)	TCTTCGGTAGTATAGTGGTcAGTATCCCCGCCTGTCACGCGGGAGACCGGGGTTCGATTCCCCGCCGGAGAG
5'tRF	t0000041	Bm-AspGTC-5'c	TCCTCGGTAGTACAGTGGGTCAGTATACTCGCCT	34	7961	No	tRNA-Asp-GTC-2 5'	TCCTCGGTAGTACAGTGGGTcAGTATACTCGCCTGTCACGCGAGAGACCGGGGTTCGATCCCCCGCCGGGGAG
3'tRF	t0000476	Bm-AspGTC-3'	GCGGGAGACCGGGGTTCGATTCCCCGCCGGAGAG	35	663	No	tRNA-Asp-GTC-1 3'	TCTTCGGTAGTATAGTGGTcAGTATCCCCGCCTGTCACGCGGGAGACCGGGGTTCGATTCCCCGCCGGAGAG
5'tRF	t0000037	Bm-GlyGCC-5'	GCATCGGTGGTTCAGTGGTAGAATGCTCGCCT	32	10337	Yes	tRNA-Gly-GCC 5'	GCATCGGTGGTTCAGTGGTAGAATGCTCGCCTGCCACGCGGGCGGCCCGGGTTCGATTCCCGGCCGATGCA
3'tRF	t0289863	Bm-GlyGCC-3'a	CACGCGGGCGGCCCGGGTTCGATTCCCGGCCGATGCACCA	40	1	Yes	tRNA-Gly-GCC 3'	GCATCGGTGGTTCAGTGGTAGAATGCTCGCCTGCCACGCGGGCGGCCCGGGTTCGATTCCCGGCCGATGCA
3'tRF	t0145316	Bm-GlyGCC-3'b	CACGCGGGCGGCCCGGGTTCGTTTCCCGGCCGATGCACC	39	2	No	tRNA-Gly-GCC 3'(edit)	GCATCGGTGGTTCAGTGGTAGAATGCTCGCCTGCCACGCGGGCGGCCCGGGTTCGATTCCCGGCCGATGCA
5'tRF	t0000391	Bm-GlyTCC-5'	GCGTTGGTGGTGTAATGGTCAGCATAGTTGCC	32	781	Yes	tRNA-Gly-TCC 5'	GCGTTGGTGGTGTAATGGTcAGCATAGTTGCCTTCCAAGCAGTTGATCCGGGTTCGATTCCCGGCCAACGCA
3'tRF	t0566316	Bm-GlyTCC-3'	CCAAGCAGTTGATCCGGGTTCGATTCCCGGCCTACGCACC	40	1	Yes	tRNA-Gly-TCC 3' (edit)	GCGTTGGTGGTGTAATGGTcAGCATAGTTGCCTTCCAAGCAGTTGATCCGGGTTCGATTCCCGGCCAACGCA
3' trailer tRF**	t0000296	Bm-GlyTCC-3'T	CCAAGCAGTTGATCCGGGTTC	21	1064	No	tRNA-Gly-TCC 3' trailer	GCGTTGGTGGTGTAATGGTcAGCATAGTTGCCTTCCAAGCAGTTGATCCGGGTTCGATTCCCGGCCAACGCA
5'tRF	t0000741	Bm-MetCAT-5'	AGCAGAGTGGCGCAGTGGAAGCGTGCTGGGC	31	418	Yes	tRNA-Met-CAT5'	AGCAGAGTGGCGCAGTGGAAGCGTGCTGGGCCCATAACCCAGAGGtCCGTGGATCGAAACCACGCTCTGCTA
3'tRF	null	Bm-MetCAT-3'	ATAACCCAGAGGtCCGTGGATCGAAACCACGCTCTGCTA	39	0	Yes	tRNA-Met-CAT 3'	AGCAGAGTGGCGCAGTGGAAGCGTGCTGGGCCCATAACCCAGAGGtCCGTGGATCGAAACCACGCTCTGCTA
3' trailer tRF	t0356250	Bm-MetCAT-3'T	ATAACCCAGAGGTCCGTGGATCGAAAC	27	1	No	tRNA-Met-CAT 3' trailer	AGCAGAGTGGCGCAGTGGAAGCGTGCTGGGCCCATAACCCAGAGGtCCGTGGATCGAAACCACGCTCTGCTA
5'tRF	t0232301	Bm-ThrTGT-5'	GCCTCCATAGCTCAGGGGTTAGAGCACTGGTC	32	2	Yes	tRNA-Thr-TGT 5'	GCCTCCATAGCTCAGGGGTtAGAGCACTGGTCTTGTAAACCAGGGGtCGAGAGTTCAAATCTCTCTGGGGGCA
3'tRF	t0192687	Bm-ThrTGT-3'	GTAAACCAGGGGTCGAGAGTTCAAATCTCTCTGGGGGCACCA	42	2	Yes	tRNA-Thr-TGT 3'	GCCTCCATAGCTCAGGGGTtAGAGCACTGGTCTTGTAAACCAGGGGtCGAGAGTTCAAATCTCTCTGGGGGCA
3' trailer tRF**	t0000975	Bm-ThrTGT-3'T	GTAAACCAGGGGTCGAGAGTTC	22	327	No	tRNA-Thr-TGT 3' trailer	GCCTCCATAGCTCAGGGGTtAGAGCACTGGTCTTGTAAACCAGGGGtCGAGAGTTCAAATCTCTCTGGGGGCA
5'tRF	t0005175	Bm-ValCAC-5'	GTTTCCGTAGTGTAGTGGTTATCACGTGTGCT	32	67	Yes	tRNA-Val-CAC 5'	GTTTCCGTAGTGTAGTGGTtATCACGTGTGCTTCACACGCACAAGGtCCCCGGTTCGATCCCGGGCGGAAACA
3'tRF	t0155926	Bm-ValCAC-3'	ACGCAGAAGGTCCCCGGTTCGATCCCGGGCGGAAACACC	39	2	Yes	tRNA-Val-CAC 3' (edit) tRNA-Val-AAC 3'	GTTTCCGTAGTGTAGTGGTtATCACGTGTGCTTCACACGCACAAGGtCCCCGGTTCGATCCCGGGCGGAAACA GTTTCCGTGGTGTAGCGGTtATCACATCTGCCTAACACGCAGAAGGtCCCCGGTTCGATCCCGGGCGGAAACA
3' trailer tRF**	t0001217	Bm-ValCAC-3'T	CACGCACAAGGTCCCCGGTTC	21	271	No	tRNA-Val-CAC 3' trailer	GTTTCCGTAGTGTAGTGGTtATCACGTGTGCTTCACACGCACAAGGtCCCCGGTTCGATCCCGGGCGGAAACA
5'tRF	t0000003	Bm-HisGTG-5'	GGCCGTGATCGTCTAGTGGTTAGGACCCTACGT	33	174589	Yes	tRNA-His-GTG 5'	GCCGTGATCGTCTAGTGGTtAGGACCCTACGTTGTGGCCGTAGTAACCCAGGTTCGAATCCTGGTCACGGCA
3'tRF	t0001561	Bm-HisGTG-3'	CGTAGTAACCCAGGTTCGAATCCTGGTCACGGCACC	36	217	No	tRNA-His-GTG 3'	GCCGTGATCGTCTAGTGGTtAGGACCCTACGTTGTGGCCGTAGTAACCCAGGTTCGAATCCTGGTCACGGCA
5'tRF	t0293020	Bm-GlnCTG-5'	GGTTCCATGGTGTAATGGTTAGCACTCTGGACTC	34	1	No	tRNA-Gln-CTG 5'	GGTTCCATGGTGTAATGGTtAGCACTCTGGACTCTGAATCCAGCGATCCGAGTTCAAATCTCGGTGGAACCT
3'tRF	t0315416	Bm-GlnCTG-3'	TGAATCCAGCGATCCGAGTTCAAATCTCGGTGGAACCTCC	40	1	Yes	tRNA-Gln-CTG 3'	GGTTCCATGGTGTAATGGTtAGCACTCTGGACTCTGAATCCAGCGATCCGAGTTCAAATCTCGGTGGAACCT
3' trailer tRF**	t0000042	Bm-GlnCTG-3'T	TGAATCCAGCGATCCGAGTTC	21	7352	No	tRNA-Gln-CTG 3' trailer	GGTTCCATGGTGTAATGGTtAGCACTCTGGACTCTGAATCCAGCGATCCGAGTTCAAATCTCGGTGGAACCT
5'tRF	t0000046	Bm-LysTTT-5'	GCCCGGATAGCTCAGTCGGTAGAGCATTGGACT	33	6798	Yes	tRNA-Lys-TTT 5'	GCCCGGATAGCTCAGTCGGTAGAGCATTGGACTTTTAATCCAAGGGtCCAGGGTTCAAGTCCCTGTTCGGGCG
3'tRF	t0063920	Bm-LysTTT-3'	ATCCAAGGGTCCAGGGTTCAAGTCCCTGTTCGGGCGCCA	39	5	No	tRNA-Lys-TTT 3'	GCCCGGATAGCTCAGTCGGTAGAGCATTGGACTTTTAATCCAAGGGtCCAGGGTTCAAGTCCCTGTTCGGGCG
5'tRF	t0000255	Bm-GluTTC-5'	TCCCGTATGGTCTAGTGGCCAGGATACCTGGCT	33	1233	Yes	tRNA-Glu-TTC 5' (edit)	TCCCGTATGGTCTAGTGGCTAGGATACCTGGCTTTCACCCAGGAGGCTCGGGTTCGATTCCCGGTACGGGAA
3'tRF	t0041545	Bm-GluTTC-3'	CCAGGAGGCTCGGGTTCGATTCCCGGTACGGGAACC	36	8	No	tRNA-Glu-TTC 3'	TCCCGTATGGTCTAGTGGCTAGGATACCTGGCTTTCACCCAGGAGGCTCGGGTTCGATTCCCGGTACGGGAA
5'tRF	t0047013	Bm-SerAGA-5'	GCAGTCGTGGCCGAGCGGTTAAGGCTTCTGAC	32	7	Yes	tRNA-Ser-AGA 5' (edit)	GCAGTCGTGGCCGAGCGGTtAAGGCGTCTGACTAGAAATCAGATTCCCTCTGGGAGCGTAGGTTCGAATCCTACCGACTGCG
5' truncated tRF	t0001826	Bm-SerAGA-5'T	GCAGTCGTGGCCGAGCGG	18	185	No	tRNA-Ser-AGA 5'	GCAGTCGTGGCCGAGCGGTtAAGGCGTCTGACTAGAAATCAGATTCCCTCTGGGAGCGTAGGTTCGAATCCTACCGACTGCG
3'tRF	NULL	Bm-SerAGA-3'	GAAATCAGATTCCCTCTGGGAGCGTAGGTTCGAATCCTACCGACTGCGCC	50	0	Yes	tRNA-Ser-AGA 3'	GCAGTCGTGGCCGAGCGGTtAAGGCGTCTGACTAGAAATCAGATTCCCTCTGGGAGCGTAGGTTCGAATCCTACCGACTGCG
3'tRF	t0531619	Bm-SerAGA-3'T	TCGAATCCTACCGACTGCGCC	21	1	No	tRNA-Ser-AGA 3'	GCAGTCGTGGCCGAGCGGTtAAGGCGTCTGACTAGAAATCAGATTCCCTCTGGGAGCGTAGGTTCGAATCCTACCGACTGCG
3'tRF	t0223400	Bm-ArgCCT-3'a	CTAAGCCGGGGACTGTGGGTTCGAGTCCCACCAGGGGTACC	41	2	Yes
3' trailer tRF**	t0000063	Bm-ArgCCT-3'Ta	CTAAGCCGGGGACTGTGGGTTC	22	4926	No	tRNA-Arg-CCT-1 3' trailer	GCCCCTGTGGCCTAATGGAtAAGGCATCGGCCTCCTAAGCCGGGGAcTGTGGGTTCGAGTCCCACCAGGGGTA
3'tRF	t0446352	Bm-ArgCCT-3'b	CTAAGCCGGGGATTGTGGGTTCGAGTCCCACCAGGGGTACC	41	1	Yes
3' trailer tRF**	t0000163	Bm-ArgCCT-3'Tb	CTAAGCCGGGGATTGTGGGTTC	22	1923	No	tRNA-Arg-CCT-2 3' trailer	GCCCCTGTGGCCTAATGGAtAAGGCATCGGCCTCCTAAGCCGGGGAtTGTGGGTTCGAGTCCCACCAGGGGTA
3'tRF	t0436285	Bm-ArgCCT-3'c	CTAAGCCGAGGATTGTGGGTTCGAGTCCCACCAGAGGTACC	41	1	Yes	tRNA-Arg-CCT-3 3'
3' trailer tRF**	t0000757	Bm-ArgCCT-3'Tc	CTAAGCCGAGGATTGTGGGTTC	22	410	No	tRNA-Arg-CCT-3 3' trailer	GCCTCTGTGGCCCAATGGAtAAGGCATCGGCCTCCTAAGCCGAGGAtTGTGGGTTCGAGTCCCACCAGAGGTA
3'tRF	t0009129	Bm-GlyCCC-3'	CCATTCTTGCGACCCGGGTTCGATTCCCGGGCAGTGCACCA	41	38	Yes	tRNA-Gly-CCC 3'	GCACTGCTGGTGTAGTGGTATCATGCAAGATTCCCATTCTTGCGACCCGGGTTCGATTCCCGGGCAGTGCA
3' trailer tRF**	t0000047	Bm-GlyCCC-3'T	CCATTCTTGCGACCCGGGTTC	21	6717	No	tRNA-Gly-CCC 3' trailer	GCACTGCTGGTGTAGTGGTATCATGCAAGATTCCCATTCTTGCGACCCGGGTTCGATTCCCGGGCAGTGCA
5'tRF	null	Bm-LeuCAG-5'	GTCAGGATGGCCGAGCGGTCTAAGGCGCTGCGT	33	0	Yes	tRNA-Leu-CAG 5'	GTCAGGATGGCCGAGCGGTctAAGGCGCTGCGTTCAGGTCGCAGTCCACTTCTGTGGGCGTGGGTTCGAATCCCACTTCTGACA
5' truncated tRF	t0000145	Bm-LeuCAG-5'T	GTCAGGATGGCCGAGCGG	18	2123	No	tRNA-Leu-CAG 5'	GTCAGGATGGCCGAGCGGTctAAGGCGCTGCGTTCAGGTCGCAGTCCACTTCTGTGGGCGTGGGTTCGAATCCCACTTCTGACA
3'tRF	t0503934	Bm-IleTAT-3'*	ATAATGCCGGGGTTGTGAGTTCGAGCCTCACCTGGAGCACCA	42	1	Yes	tRNA-Ile-TAT 3'	GCTCCAGTGGCGCAATTGGTtAGCGCACGGTACTTATAagacagtacggagtcATGCCGGGGtTGTGAGTTCGAACCTCACCTGGAGCA*
3' trailer tRF**	t0000237	Bm-IleTAT-3'T*	ATAATGCCGGGGTTGTGAGTTC	22	1312	No	tRNA-Ile-TAT 3' trailer	GCTCCAGTGGCGCAATTGGTtAGCGCACGGTACTTATAagacagtacggagtcATGCCGGGGtTGTGAGTTCGAACCTCACCTGGAGCA*
5'tRF	t0001647	Bm-LysGCA-5'	GGGGATATAGCTCAGTGGTAGAGCATTCGACTG	33	204	Yes	tRNA-Lys-GCA 5'	GGGGATATAGCTCAGTGGTAGAGCATTCGACTGCAGATCGAGAGGtCCCCGGTTCAACGCCGGGTGTCCCCT
*The tRNA-Ile-TAT contained an intron and the sequenced tRFs Bm-IleTAT-3' and Bm-IleTAT-3'T spaned it (shown in red at the tRNA sequence).
**Because the cleavage site was located after the GTTC motif of TψC loop, the majority of 3' trailer tRFs usually contained the conserved GTTC motif at the 3' termini

## Sheet: Table S3
Table S3 The length distribution of TE-derived small RNAs
Length	Unique reads	Length	Unique reads	Length	Unique reads
18nt	6401	27nt	32248	36nt	4616
19nt	18969	28nt	29816	37nt	4394
20nt	79841	29nt	14046	38nt	4070
21nt	39704	30nt	6393	39nt	3942
22nt	27656	31nt	4732	40nt	3462
23nt	19242	32nt	4282	41nt	3035
24nt	17756	33nt	4490	42nt	2541
25nt	20279	34nt	4625	43nt	2079
26nt	23948	35nt	4738	44nt	1484

## Sheet: Table S4
Table S4 The locations of TE-derived small RNAs associated with BmAGO2 in the top 25 small RNA clusters
Gypsy-9_BM(Aquila)-I			bm1866			bm1645			bm1456			L09635			AB480244.1(BMC1)			AB480245.1(Tama)			Yamato			AB480243.1(Taguchi)			BmpiggyBac-MER85			bm228			Bmori_326.1597			Gypsy-20_BM-I			AB480240.1(Bm1)			Moriya-I			AB480234.1(Bm1)			Kabuki
Read ID	Location	Orientation*	Read ID	Location	Orientation*	Read ID	Location	Orientation*	Read ID	Location	Orientation*	Read ID	Location	Orientation*	Read ID	Location	Orientation*	Read ID	Location	Orientation*	Read ID	Location	Orientation*	Read ID	Location	Orientation*	Read ID	Location	Orientation*	Read ID	Location	Orientation*	Read ID	Location	Orientation*	Read ID	Location	Orientation*	Read ID	Location	Orientation*	Read ID	Location	Orientation*	Read ID	Location	Orientation*	Read ID	Location
t0000121_26_2588	2480..2505	-	t0004149_27_83	3801..3827	-	t0000021_41_16877	6807..6847	-	t0000270_28_1168	665..692	-	t0003437_20_100	910..929	-	t0001834_22_185	4597..4618	-	t0813594_21_1	2311..2331	-	t0813541_20_1	4306..4325	-	t0002693_26_128	17261..17286	-	t0000300_29_1050	513..541	-	t0001704_28_197	6586..6613	-	t0000371_22_839	181..202	-	t0000119_25_2602	2494..2518	-	t0000783_35_396	12253..12287	-	t0000546_28_573	3731..3758	-	t0004110_20_84	422..441	-	t0000586_27_533	4634..4660
t0000294_25_1075	1972..1996	-	t0004768_20_73	2598..2617	-	t0000023_19_16104	10732..10750	-	t0000374_27_835	5937..5963	-	t0004431_21_78	3110..3130	-	t0003429_20_100	13477..13496	-	t0813526_29_1	22102..22130	-	t0813295_28_1	5690..5717	-	t0003406_29_101	16354..16382	-	t0000611_20_515	735..754	-	t0002135_29_160	4792..4820	-	t0000485_26_653	181..206	-	t0000468_29_669	2490..2518	-	t0000964_26_332	2800..2825	-	t0000794_28_389	3809..3836	-	t0006877_34_50	907..940	-	t0000606_29_517	4634..4662
t0000341_28_917	1968..1995	-	t0006180_28_56	1365..1392	-	t0000030_40_13247	6807..6846	-	t0000515_23_607	748..770	-	t0005456_20_63	3541..3560	-	t0004117_20_84	19859..19878	-	t0813178_21_1	24466..24486	-	t0813161_28_1	1061..1088	-	t0006606_23_52	31647..31669	-	t0002127_23_160	2884..2906	-	t0003580_27_96	6586..6612	-	t0000496_31_637	181..211	-	t0002099_27_162	1624..1650	-	t0001150_30_284	2255..2284	-	t0000997_27_320	3810..3836	-	t0009041_21_39	421..441	-	t0001472_26_230	2744..2769
t0000425_27_736	4644..4670	-	t0006241_27_55	1515..1541	-	t0000070_39_4395	6807..6845	-	t0000686_21_455	7120..7140	-	t0006300_20_55	3209..3228	-	t0006072_28_57	7807..7834	-	t0813067_20_1	21375..21394	-	t0812763_28_1	178..205	-	t0008555_24_41	30027..30050	-	t0002928_22_117	2383..2404	-	t0003605_24_95	4863..4886	-	t0000549_22_570	181..202	-	t0002172_22_157	4288..4309	-	t0002886_29_119	2655..2683	-	t0001369_23_247	6558..6580	-	t0010070_20_35	421..440	-	t0001772_26_190	4634..4659
t0000487_24_650	4644..4667	-	t0006801_28_51	3135..3162	-	t0000075_44_4046	10707..10750	-	t0000787_25_393	721..745	-	t0011032_20_32	3191..3210	-	t0007796_35_45	17003..17037	-	t0812903_24_1	18645..18668	-	t0812517_21_1	1823..1843	-	t0008766_23_40	6926..6948	-	t0003319_29_103	2425..2453	-	t0003874_20_89	4921..4940	-	t0000708_27_443	181..207	-	t0002412_21_142	3570..3590	-	t0004097_28_84	3759..3786	-	t0001944_28_175	5839..5866	-	t0010170_28_34	6168..6195	-	t0003547_28_97	1841..1868
t0000585_20_533	5989..6008	-	t0006922_20_50	4735..4754	-	t0000084_36_3619	10716..10751	-	t0000857_24_365	6908..6931	-	t0011999_25_29	3106..3130	-	t0010235_21_34	13477..13497	-	t0812380_26_1	26328..26353	-	t0812321_26_1	4689..4714	-	t0009700_19_36	30005..30023	-	t0003816_20_90	686..705	-	t0004046_22_85	7059..7080	-	t0000875_20_358	183..202	-	t0002514_28_137	2490..2517	-	t0007014_24_49	12253..12276	-	t0002395_25_143	5440..5464	-	t0010391_37_34	3972..4008	-	t0004294_28_80	4634..4661
t0000683_26_455	4644..4669	-	t0008115_28_43	5529..5556	-	t0000088_37_3542	10715..10751	-	t0001203_28_274	5173..5200	-	t0012490_39_28	1832..1870	-	t0016317_19_21	731..741	-	t0812371_26_1	30326..30351	-	t0812165_22_1	4285..4306	-	t0010014_25_35	17261..17285	-	t0003885_28_88	2132..2159	-	t0004406_21_79	4702..4722	-	t0000949_26_335	184..209	-	t0002533_26_135	2494..2519	-	t0007532_41_46	2165..2205	-	t0003192_19_108	4573..4591	-	t0010559_22_33	6124..6136	-	t0004322_22_80	4634..4655
t0000768_26_403	5779..5804	-	t0008513_28_41	3135..3162	-	t0000096_39_3185	10712..10750	-	t0001331_27_253	721..747	-	t0012881_20_27	2267..2286	-	t0017017_25_20	19859..19883	-	t0812172_42_1	33556..33597	-	t0811908_20_1	3840..3859	-	t0010681_23_33	31647..31669	-	t0003988_26_86	49..74	-	t0004939_25_70	7423..7447	-	t0001018_20_315	183..202	-	t0002571_26_133	2494..2519	-	t0007569_28_46	4448..4475	-	t0005538_22_62	6735..6756	-	t0010627_20_33	389..408	-	t0005067_21_68	1168..1188
t0000772_29_401	1968..1996	-	t0008554_22_41	1515..1536	-	t0000104_38_3009	10714..10751	-	t0001362_26_248	6908..6933	-	t0013222_20_26	2561..2580	-	t0017563_22_20	4524..4545	-	t0811381_19_1	25701..25719	-	t0811619_20_1	1775..1794	-	t0011045_26_32	10573..10598	-	t0004613_28_75	2133..2160	-	t0005050_28_68	4792..4819	-	t0001087_36_298	426..461	-	t0002725_27_126	4105..4131	-	t0008210_30_43	2255..2284	-	t0006177_27_56	1896..1922	-	t0012414_22_28	6388..6409	-	t0006219_28_56	836..863
t0000836_20_374	1976..1995	-	t0008753_21_40	1701..1721	-	t0000112_25_2751	10726..10750	-	t0001517_26_225	5173..5198	-	t0014474_19_24	3796..3814	-	t0019416_28_18	1307..1334	-	t0810965_22_1	1432..1453	-	t0811017_24_1	779..802	-	t0012265_28_28	19453..19480	-	t0004619_26_75	2884..2909	-	t0005075_26_68	5658..5683	-	t0001176_35_279	426..460	-	t0002870_28_119	2490..2517	-	t0008569_33_41	3988..4020	-	t0006335_27_55	3768..3794	-	t0012910_20_27	599..618	-	t0006310_29_55	4634..4662
t0001007_20_318	2657..2676	-	t0008990_20_39	4078..4097	-	t0000120_34_2596	6807..6840	-	t0001632_20_206	1129..1148	-	t0014651_24_24	3838..3861	-	t0019479_23_18	19595..19608	-	t0810938_21_1	20627..20647	-	t0809865_22_1	2721..2742	-	t0012266_26_28	30095..30120	-	t0005601_25_61	563..587	-	t0005616_20_61	1886..1905	-	t0001187_33_277	272..304	-	t0003126_25_109	2494..2518	-	t0009134_33_38	10550..10582	-	t0006620_23_52	74..96	-	t0013572_20_26	320..339	-	t0006843_28_51	1334..1361
t0001057_24_304	5779..5802	-	t0011053_24_32	5054..5077	-	t0000127_36_2389	6807..6842	-	t0001770_23_190	4034..4056	-	t0014865_21_23	4176..4196	-	t0021381_28_16	24280..24307	-	t0808964_19_1	963..981	-	t0809429_22_1	1264..1285	-	t0012932_27_27	17261..17287	-	t0006253_29_55	2385..2413	-	t0006308_27_55	5147..5173	-	t0001287_21_259	181..201	-	t0003195_29_108	2490..2518	-	t0009249_26_38	2800..2825	-	t0007206_27_48	4444..4470	-	t0014011_20_25	910..929	-	t0007129_28_49	1609..1636
t0001155_20_282	2488..2507	-	t0011295_20_31	1338..1357	-	t0000134_25_2284	10634..10658	-	t0001799_24_188	4189..4212	-	t0016063_27_22	1921..1947	-	t0024610_28_14	4686..4713	-	t0808290_20_1	26923..26942	-	t0809389_29_1	5860..5888	-	t0013528_21_26	30222..30242	-	t0006262_26_55	513..538	-	t0006659_21_52	4865..4885	-	t0001327_31_254	181..211	-	t0003374_28_101	4288..4315	-	t0009836_30_35	2734..2763	-	t0008054_20_43	1785..1804	-	t0014547_21_24	421..441	-	t0007415_23_47	670..692
t0001340_28_252	4484..4511	-	t0012406_21_28	3595..3615	-	t0000138_18_2250	10733..10750	-	t0001936_21_175	933..953	-	t0016086_20_22	2268..2287	-	t0024722_27_14	19639..19665	-	t0807570_20_1	21843..21862	-	t0809125_27_1	5976..6002	-	t0015858_29_22	16354..16382	-	t0006988_21_50	734..754	-	t0006870_24_51	6420..6443	-	t0001347_18_250	184..201	-	t0003521_28_98	2494..2521	-	t0010346_40_34	12213..12252	-	t0008376_26_42	6726..6751	-	t0015620_20_22	553..572	-	t0007920_28_44	3902..3929
t0001383_20_244	2498..2517	-	t0012602_20_28	723..742	-	t0000143_35_2143	10717..10751	-	t0001950_27_174	4142..4168	-	t0017371_25_20	1923..1947	-	t0026173_37_13	3939..3975	-	t0807333_26_1	13043..13068	-	t0808651_23_1	4832..4854	-	t0015903_21_22	31521..31541	-	t0007048_23_49	2740..2762	-	t0006936_27_50	7097..7123	-	t0001372_40_246	322..361	-	t0003620_28_95	3192..3219	-	t0011510_40_30	2165..2204	-	t0008699_21_40	430..450	-	t0016760_25_21	817..841	-	t0009163_24_38	1990..2013
t0001388_23_243	4644..4666	-	t0012712_27_27	6132..6158	-	t0000150_36_2082	10715..10750	-	t0001961_20_173	4761..4780	-	t0017557_20_20	3185..3204	-	t0026934_36_13	7625..7660	-	t0807171_41_1	25555..25595	-	t0808586_23_1	4403..4425	-	t0016032_22_22	30137..30158	-	t0007485_29_47	1190..1218	-	t0006998_28_50	276..303	-	t0001622_38_208	424..461	-	t0004195_27_82	2494..2520	-	t0011646_36_30	5888..5923	-	t0009047_23_39	6558..6580	-	t0016999_20_20	324..343	-	t0009325_21_37	1841..1861
t0001394_20_242	5165..5184	-	t0013052_21_27	970..990	-	t0000156_22_2035	10729..10750	-	t0002392_22_143	721..742	-	t0019038_39_18	1832..1870	-	t0028538_27_12	4168..4194	-	t0806878_21_1	12411..12431	-	t0808377_26_1	1238..1263	-	t0016408_24_21	31647..31670	-	t0007513_28_46	2383..2410	-	t0007052_27_49	5658..5684	-	t0001662_27_203	184..210	-	t0004243_24_81	2494..2517	-	t0011921_26_29	2655..2680	-	t0009149_25_38	6726..6750	-	t0018744_23_18	986..1008	-	t0010499_24_33	1990..2013
t0001527_20_223	2828..2847	-	t0014103_28_25	3155..3182	-	t0000162_37_1953	10714..10750	-	t0002464_25_140	6553..6577	-	t0019761_28_18	2569..2596	-	t0029212_20_12	13477..13496	-	t0806667_27_1	28121..28147	-	t0807586_18_1	1824..1841	-	t0016444_27_21	18017..18043	-	t0007764_19_45	2844..2862	-	t0007792_22_45	7700..7721	-	t0001716_26_197	181..206	-	t0006092_29_57	1541..1569	-	t0012615_35_28	2411..2445	-	t0009366_26_37	3135..3160	-	t0019467_33_18	908..940	-	t0010834_28_32	4713..4740
t0001562_29_216	397..425	-	t0015371_21_23	5697..5717	-	t0000165_40_1866	10712..10751	-	t0002473_21_139	933..953	-	t0020081_18_17	2929..2946	-	t0031648_25_11	4597..4621	-	t0806462_27_1	5256..5282	-	t0807307_20_1	4151..4170	-	t0016545_22_21	14694..14715	-	t0007836_28_45	1413..1440	-	t0007917_22_44	5902..5923	-	t0001890_35_179	492..526	-	t0007022_29_49	4051..4079	-	t0013053_27_27	2368..2394	-	t0009460_22_37	3048..3069	-	t0019735_20_18	667..686	-	t0011272_23_31	4634..4656
t0001637_20_206	4166..4185	-	t0015955_21_22	1701..1721	-	t0000174_24_1770	10727..10750	-	t0002486_27_138	3100..3126	-	t0021447_21_16	3816..3836	-	t0031832_30_11	7755..7784	-	t0806289_20_1	33538..33557	-	t0807013_28_1	4539..4566	-	t0017119_22_20	30095..30116	-	t0008018_28_44	2884..2911	-	t0007973_25_44	5788..5812	-	t0001912_20_178	184..203	-	t0008763_29_40	3570..3598	-	t0013437_29_26	3759..3787	-	t0011121_22_31	6234..6255	-	t0021039_20_16	701..720	-	t0014692_30_24	2740..2769
t0001639_20_205	3449..3468	-	t0016941_21_21	2597..2617	-	t0000180_36_1727	3..38	-	t0002671_24_129	4034..4057	-	t0022326_28_15	3209..3236	-	t0031921_28_11	4680..4707	-	t0805462_25_1	27887..27911	-	t0806608_22_1	883..904	-	t0017708_22_20	30049..30070	-	t0008525_27_41	935..961	-	t0009063_28_39	422..449	-	t0001951_23_174	181..203	-	t0008811_26_40	4344..4369	-	t0013903_29_25	2255..2283	-	t0011350_29_31	3810..3838	-	t0021874_26_16	810..835	-	t0015470_27_22	1768..1794
t0001694_21_199	1975..1995	-	t0017058_28_20	404..431	-	t0000182_23_1712	10728..10750	-	t0002930_27_117	5105..5131	-	t0022504_20_15	2954..2973	-	t0032722_26_11	8027..8052	-	t0805429_23_1	26921..26943	-	t0806385_19_1	5176..5194	-	t0018928_20_18	10248..10267	-	t0008690_27_40	1579..1605	-	t0009651_22_36	3396..3417	-	t0001968_25_173	272..296	-	t0009854_27_35	4288..4314	-	t0014697_40_24	2551..2590	-	t0011714_23_30	4622..4644	-	t0022653_27_15	14435..14461	-	t0017776_29_19	1609..1637
t0001787_20_189	1301..1320	-	t0017060_20_20	1830..1849	-	t0000189_35_1667	6807..6841	-	t0002974_23_115	721..743	-	t0023937_20_15	2250..2269	-	t0033684_26_10	4686..4711	-	t0804920_28_1	33703..33730	-	t0806379_21_1	2766..2786	-	t0020235_25_17	10573..10597	-	t0009007_28_39	320..347	-	t0009803_27_36	4149..4175	-	t0002238_34_153	493..526	-	t0012069_19_29	3570..3588	-	t0016864_25_21	2801..2825	-	t0011953_21_29	74..94	-	t0022732_20_15	449..459	-	t0018219_23_19	1990..2012
t0001790_20_189	5783..5802	-	t0018285_20_19	3135..3154	-	t0000202_41_1566	6807..6847	-	t0002991_24_114	366..389	-	t0024581_22_14	3109..3130	-	t0033946_28_10	7678..7705	-	t0804293_27_1	10615..10641	-	t0806342_28_1	4642..4669	-	t0021397_24_16	29972..29995	-	t0009277_27_38	474..500	-	t0010310_25_34	165..189	-	t0002318_29_147	181..209	-	t0012289_27_28	2494..2520	-	t0016989_40_20	3467..3506	-	t0012049_25_29	3809..3833	-	t0022811_23_15	590..612	-	t0019460_29_18	278..306
t0001796_20_188	5785..5804	-	t0018326_20_19	2595..2614	-	t0000207_38_1534	10715..10752	-	t0003107_29_110	3581..3609	-	t0025073_20_14	2854..2873	-	t0042413_27_8	4524..4550	-	t0804070_24_1	17973..17996	-	t0806240_23_1	2763..2785	-	t0021562_27_16	30095..30121	-	t0010051_21_35	3088..3108	-	t0010486_21_33	1506..1526	-	t0002390_24_143	181..204	-	t0012790_28_27	852..879	-	t0018369_39_19	2407..2445	-	t0012238_26_28	6558..6583	-	t0022883_27_15	15214..15240	-	t0020500_21_17	4425..4445
t0001893_25_179	5779..5803	-	t0018360_20_19	5697..5716	-	t0000221_37_1403	10716..10752	-	t0003303_20_104	4761..4780	-	t0025190_27_14	3284..3310	-	t0042438_22_8	1109..1130	-	t0803987_28_1	12308..12335	-	t0806207_29_1	1844..1872	-	t0022788_28_15	11378..11405	-	t0010196_25_34	1615..1639	-	t0010775_24_32	6591..6614	-	t0002485_40_138	254..293	-	t0012985_29_27	1622..1650	-	t0018988_26_18	5740..5765	-	t0012623_25_28	870..894	-	t0023152_26_15	627..652	-	t0020581_22_17	791..812
t0002131_20_160	6085..6104	-	t0018409_29_19	1559..1587	-	t0000224_19_1388	10734..10752	-	t0003462_19_99	7083..7101	-	t0025524_27_14	3395..3421	-	t0047033_27_7	14451..14477	-	t0803832_29_1	23452..23480	-	t0805556_19_1	2763..2781	-	t0023969_26_14	31575..31600	-	t0010514_25_33	3279..3303	-	t0010821_25_32	4792..4816	-	t0002501_25_137	181..205	-	t0013000_30_27	3644..3673	-	t0019835_30_17	2255..2284	-	t0013584_22_26	5362..5383	-	t0024151_21_14	14520..14540	-	t0020628_22_17	1705..1726
t0002144_20_159	2571..2590	-	t0018630_25_19	1634..1658	-	t0000230_31_1362	6807..6837	-	t0003716_22_93	5345..5366	-	t0026201_20_13	2656..2675	-	t0047717_27_7	3817..3843	-	t0803816_26_1	33435..33460	-	t0805426_20_1	2759..2778	-	t0024115_23_14	16810..16832	-	t0010718_26_33	3238..3263	-	t0011019_27_32	2893..2919	-	t0003032_40_113	426..465	-	t0013687_29_25	1519..1547	-	t0020123_28_17	2656..2683	-	t0013606_24_26	3783..3806	-	t0024235_20_14	904..923	-	t0020672_28_17	836..863
t0002235_20_153	1541..1560	-	t0020207_28_17	3659..3686	-	t0000231_31_1361	9008..9038	-	t0003865_21_89	6905..6925	-	t0026688_21_13	2270..2290	-	t0049198_33_7	18003..18035	-	t0802395_20_1	19492..19511	-	t0805237_30_1	4026..4055	-	t0026264_28_13	30017..30044	-	t0010881_22_32	3087..3108	-	t0012318_27_28	4157..4183	-	t0003051_30_112	181..210	-	t0013790_28_25	2491..2518	-	t0020544_23_17	3329..3351	-	t0013619_29_26	6220..6248	-	t0027634_20_13	388..407	-	t0020674_27_17	5126..5152
t0002278_19_150	6084..6102	-	t0020256_28_17	1922..1949	-	t0000234_42_1345	6807..6848	-	t0003984_28_86	6852..6879	-	t0027067_21_13	2266..2286	-	t0050044_28_7	23900..23906	-	t0801778_28_1	15422..15449	-	t0804928_20_1	286..305	-	t0027542_27_13	27927..27953	-	t0011111_27_31	777..803	-	t0014013_27_25	5292..5318	-	t0003053_28_112	184..211	-	t0014044_30_25	2490..2519	-	t0020727_29_17	2655..2683	-	t0014018_26_25	1785..1810	-	t0028157_26_12	14863..14888	-	t0023058_34_15	2740..2773
t0002319_20_147	6381..6400	-	t0020409_20_17	763..782	-	t0000236_40_1341	6807..6846	-	t0003999_24_86	4139..4162	-	t0027099_20_13	718..737	-	t0050142_22_7	19587..19608	-	t0801684_22_1	25370..25391	-	t0804099_29_1	1809..1837	-	t0027688_29_13	12293..12321	-	t0011133_20_31	685..704	-	t0014084_27_25	4096..4122	-	t0003108_37_110	424..460	-	t0014610_26_24	3570..3595	-	t0020844_34_17	3988..4021	-	t0014270_27_24	1158..1184	-	t0028858_28_12	941..968	-	t0023163_20_15	836..855
t0002364_20_145	4515..4534	-	t0021601_29_16	5529..5557	-	t0000239_33_1302	9002..9034	-	t0004004_28_86	3677..3698	-	t0027216_20_13	718..737	-	t0050163_24_7	3387..3410	-	t0801345_20_1	2473..2492	-	t0804079_21_1	1834..1854	-	t0028204_27_12	30019..30045	-	t0011194_29_31	513..541	-	t0014168_30_25	4792..4821	-	t0003599_28_95	47..53	-	t0015294_28_23	2532..2559	-	t0022065_24_16	2205..2228	-	t0014295_29_24	5310..5338	-	t0030572_24_11	14490..14513	-	t0023293_23_15	791..813
t0002382_20_144	4975..4994	-	t0022684_20_15	1635..1654	-	t0000240_32_1300	9008..9039	-	t0004353_24_80	4917..4940	-	t0027528_19_13	3541..3559	-	t0050973_28_7	2025..2052	-	t0801014_19_1	27555..27573	-	t0803858_28_1	5976..6003	-	t0029568_24_12	30129..30152	-	t0011195_23_31	1611..1633	-	t0014262_28_24	7700..7727	-	t0003691_20_93	184..203	-	t0016337_28_21	2494..2521	-	t0022276_23_16	2206..2228	-	t0014796_28_23	814..841	-	t0030946_32_11	324..355	-	t0023585_28_15	510..537
t0002408_20_142	4049..4068	-	t0023561_22_15	79..100	-	t0000258_43_1225	10890..10932	-	t0004521_20_76	6142..6161	-	t0027898_20_13	2264..2283	-	t0051764_26_7	13642..13667	-	t0800813_20_1	30332..30351	-	t0803744_21_1	1446..1466	-	t0030069_23_12	17726..17748	-	t0011645_28_30	563..590	-	t0014597_22_24	7100..7121	-	t0003726_34_92	212..245	-	t0016449_27_21	291..317	-	t0022413_28_15	5736..5763	-	t0015205_26_23	74..99	-	t0031079_29_11	12352..12380	-	t0023696_25_15	1876..1900
t0002420_20_142	2038..2057	-	t0024355_28_14	1515..1542	-	t0000262_24_1217	10634..10657	-	t0004784_26_73	3100..3125	-	t0027949_20_12	3111..3130	-	t0053075_25_7	7583..7607	-	t0800633_22_1	25475..25496	-	t0803154_20_1	5756..5775	-	t0030199_20_12	10054..10073	-	t0011962_27_29	1411..1437	-	t0014682_22_24	4324..4345	-	t0003843_25_89	424..448	-	t0017389_29_20	4288..4316	-	t0023002_29_15	2655..2683	-	t0015669_24_22	3748..3771	-	t0031430_30_11	402..431	-	t0024422_29_14	1399..1427
t0002446_20_140	5470..5489	-	t0024400_20_14	2840..2859	-	t0000293_21_1080	10732..10752	-	t0004907_20_70	4142..4161	-	t0028268_22_12	910..931	-	t0054271_19_6	14604..14622	-	t0800425_22_1	10179..10200	-	t0803070_26_1	1230..1255	-	t0031429_24_11	30174..30197	-	t0012024_23_29	863..885	-	t0014729_28_24	5383..5410	-	t0003854_37_89	426..462	-	t0018766_28_18	1682..1709	-	t0023281_25_15	6210..6234	-	t0016074_26_22	5439..5464	-	t0031923_20_11	6040..6059	-	t0024964_20_14	635..654
t0002564_20_134	1977..1996	-	t0024569_28_14	4491..4518	-	t0000301_37_1047	9002..9038	-	t0004918_27_70	207..233	-	t0031173_27_11	1352..1378	-	t0056251_24_6	4524..4547	-	t0800344_26_1	25452..25477	-	t0802934_20_1	1360..1379	-	t0031599_20_11	29431..29450	-	t0012220_24_29	3238..3261	-	t0014926_26_23	5383..5408	-	t0003931_41_87	181..221	-	t0019942_21_17	3491..3511	-	t0023317_39_15	3379..3417	-	t0016294_22_21	4446..4467	-	t0032265_20_11	6168..6187	-	t0025531_25_14	1609..1633
t0002637_20_130	5988..6007	-	t0024659_26_14	5407..5432	-	t0000316_27_996	10634..10660	-	t0005201_27_66	6395..6421	-	t0032248_20_11	910..929	-	t0057494_25_6	13477..13501	-	t0799441_20_1	19179..19198	-	t0802276_27_1	4030..4056	-	t0032656_27_11	30017..30043	-	t0012295_20_28	2207..2226	-	t0017124_21_20	7284..7304	-	t0004192_36_82	258..293	-	t0020381_21_17	4105..4125	-	t0023766_33_15	5890..5922	-	t0016837_21_21	5149..5169	-	t0032488_27_11	12314..12340	-	t0027123_29_13	4425..4453
t0002684_27_128	4485..4511	-	t0024868_27_14	3801..3827	-	t0000326_43_969	10708..10750	-	t0005276_24_65	3100..3123	-	t0033540_20_10	1441..1460	-	t0058410_22_6	3051..3072	-	t0799360_27_1	27887..27913	-	t0801906_28_1	5972..5999	-	t0032820_24_11	7245..7268	-	t0012316_29_28	339..367	-	t0017561_28_20	2202..2229	-	t0004282_31_81	181..211	-	t0021101_29_16	4051..4079	-	t0024114_28_14	2367..2394	-	t0017380_26_20	2545..2570	-	t0032815_26_11	12318..12343	-	t0027246_23_13	1990..2012
t0002764_26_124	1521..1546	-	t0025709_20_14	4819..4838	-	t0000342_39_912	10714..10752	-	t0005307_27_65	721..747	-	t0034172_20_10	2816..2835	-	t0060617_27_6	7807..7833	-	t0799354_23_1	25418..25440	-	t0801719_29_1	724..752	-	t0032888_27_11	31230..31256	-	t0013034_25_27	513..537	-	t0017644_26_20	4096..4121	-	t0004379_26_79	466..491	-	t0021122_24_16	130..153	-	t0025690_42_14	2800..2841	-	t0018433_27_19	3731..3757	-	t0032894_20_11	904..923	-	t0029345_20_12	4634..4653
t0002801_20_122	6081..6100	-	t0026082_20_13	3289..3308	-	t0000344_24_888	10898..10921	-	t0005309_23_65	366..388	-	t0035047_25_10	3395..3419	-	t0062114_32_6	18908..18939	-	t0799009_30_1	9025..9054	-	t0801480_20_1	300..319	-	t0033712_28_10	17545..17572	-	t0013193_28_26	777..804	-	t0018518_30_19	5098..5127	-	t0004452_25_78	280..304	-	t0021237_29_16	4288..4316	-	t0025831_36_13	12253..12288	-	t0018456_27_19	3044..3070	-	t0037316_21_9	6168..6188	-	t0029538_29_12	2374..2402
t0002826_20_121	6956..6975	-	t0026251_20_13	657..676	-	t0000361_36_861	9002..9037	-	t0005329_21_65	4142..4162	-	t0035507_20_10	2212..2231	-	t0062551_32_6	18908..18939	-	t0798955_29_1	14221..14249	-	t0800752_18_1	2729..2746	-	t0034779_23_10	30096..30118	-	t0013636_20_26	481..500	-	t0018625_28_19	3396..3423	-	t0004579_20_75	181..200	-	t0022511_23_15	3491..3513	-	t0026550_36_13	5740..5775	-	t0018846_24_18	5441..5464	-	t0037392_20_9	428..447	-	t0030192_26_12	791..816
t0002835_20_121	7689..7708	-	t0026626_20_13	3243..3262	-	t0000389_37_784	8960..8996	-	t0005395_28_64	5173..5200	-	t0036961_20_9	3110..3129	-	t0063973_24_5	4168..4191	-	t0798940_19_1	24335..24353	-	t0800234_20_1	4711..4730	-	t0035071_22_10	8186..8207	-	t0013812_22_25	3200..3221	-	t0018673_25_19	2133..2157	-	t0004580_26_75	184..209	-	t0023007_26_15	2493..2518	-	t0027923_36_12	12320..12355	-	t0019140_27_18	2543..2569	-	t0038614_30_9	907..936	-	t0030655_28_11	3956..3983
t0002931_22_117	5100..5121	-	t0027384_19_13	5422..5440	-	t0000402_20_765	10310..10329	-	t0005663_24_61	4549..4572	-	t0037556_20_9	3842..3861	-	t0068554_23_5	20710..20732	-	t0798923_20_1	25020..25039	-	t0798431_18_1	4171..4188	-	t0035596_29_10	15517..15545	-	t0013912_28_25	2421..2448	-	t0018816_26_18	3483..3508	-	t0004725_35_73	322..356	-	t0023035_23_15	2532..2554	-	t0028213_32_12	3988..4019	-	t0019373_40_18	2543..2582	-	t0038896_20_9	629..648	-	t0032649_28_11	1399..1426
t0003027_27_113	1970..1996	-	t0027720_20_13	295..314	-	t0000413_28_748	9388..9415	-	t0005759_25_60	6364..6388	-	t0037696_28_9	3844..3871	-	t0069267_26_5	14203..14228	-	t0798117_27_1	25041..25067	-	t0798333_20_1	1681..1700	-	t0038454_26_9	30137..30162	-	t0014209_27_24	2425..2451	-	t0019436_24_18	7100..7123	-	t0004947_23_70	184..206	-	t0023591_28_15	4259..4286	-	t0028486_28_12	3012..3039	-	t0019401_26_18	2911..2936	-	t0039378_20_9	14863..14882	-	t0034155_22_10	4638..4659
t0003030_20_113	4648..4667	-	t0027827_20_13	5420..5439	-	t0000422_31_738	9009..9039	-	t0006224_28_55	4917..4944	-	t0039839_26_9	3836..3861	-	t0069687_25_5	7537..7561	-	t0798057_26_1	30527..30552	-	t0798050_24_1	1592..1615	-	t0039013_22_9	30222..30243	-	t0014574_26_24	3279..3304	-	t0019598_22_18	5784..5805	-	t0005041_27_68	47..52	-	t0024052_29_14	2347..2375	-	t0030467_22_11	2206..2227	-	t0019492_27_18	4446..4472	-	t0039956_31_9	627..657	-	t0034427_21_10	791..811
t0003068_20_111	1299..1318	-	t0028034_26_12	3232..3257	-	t0000440_34_715	9001..9034	-	t0006328_28_55	5683..5710	-	t0040311_20_9	2270..2289	-	t0073501_26_5	17003..17028	-	t0797428_20_1	8404..8423	-	t0797833_27_1	779..805	-	t0039611_24_9	17261..17284	-	t0014754_29_24	2421..2449	-	t0019737_23_18	3829..3851	-	t0005058_19_68	184..202	-	t0024611_21_14	294..314	-	t0031986_25_11	6209..6233	-	t0019547_22_18	3810..3831	-	t0040464_28_9	909..936	-	t0035014_24_10	1876..1899
t0003139_20_109	4258..4277	-	t0028141_27_12	6132..6158	-	t0000452_30_696	9008..9037	-	t0006830_27_51	4917..4943	-	t0040970_28_9	88..115	-	t0076017_21_5	7471..7491	-	t0797305_21_1	26921..26941	-	t0797760_27_1	3203..3229	-	t0040130_24_9	30096..30119	-	t0015918_29_22	1579..1607	-	t0020316_20_17	7884..7903	-	t0005225_23_66	181..203	-	t0025416_25_14	4288..4312	-	t0033175_28_11	3635..3662	-	t0020051_26_17	4944..4969	-	t0040715_22_9	15214..15235	-	t0035127_21_10	1841..1861
t0003267_24_105	7500..7523	-	t0028361_20_12	5786..5805	-	t0000462_28_678	6983..7010	-	t0007016_26_49	5345..5370	-	t0041942_19_8	1255..1273	-	t0077964_21_4	2038..2058	-	t0797214_28_1	22292..22319	-	t0797335_23_1	2841..2863	-	t0041799_20_8	30178..30197	-	t0016111_21_22	685..705	-	t0020483_22_17	4865..4886	-	t0005302_20_65	182..201	-	t0025703_24_14	291..314	-	t0033479_26_10	3012..3037	-	t0020318_22_17	4354..4375	-	t0042229_23_8	15309..15331	-	t0035144_28_10	3996..4023
t0003278_20_105	2174..2193	-	t0028423_20_12	5282..5301	-	t0000469_35_668	10716..10750	-	t0007484_27_47	5173..5199	-	t0041952_28_8	910..937	-	t0078759_29_4	23071..23099	-	t0797053_20_1	21967..21986	-	t0797231_28_1	795..822	-	t0042355_23_8	30028..30050	-	t0016122_24_21	1615..1638	-	t0020936_29_17	4116..4144	-	t0005316_41_65	253..293	-	t0025887_27_13	2532..2558	-	t0033557_29_10	3080..3108	-	t0022209_26_16	5440..5465	-	t0042800_20_8	7490..7509	-	t0035648_26_10	791..816
t0003394_19_101	4050..4068	-	t0028442_39_12	3712..3750	-	t0000474_38_664	9002..9039	-	t0007558_19_46	1503..1521	-	t0042442_20_8	4152..4166	-	t0078952_30_4	18003..18032	-	t0796955_28_1	26061..26088	-	t0797173_20_1	387..406	-	t0042771_28_8	28606..28633	-	t0016625_26_21	2515..2540	-	t0021415_24_16	4158..4181	-	t0005659_40_61	258..297	-	t0026562_26_13	2493..2518	-	t0033619_26_10	2369..2394	-	t0022283_25_16	5214..5238	-	t0044092_26_8	599..624	-	t0036071_26_10	836..861
t0003463_20_99	317..336	-	t0028507_20_12	4163..4182	-	t0000531_29_587	8960..8988	-	t0007605_20_46	155..174	-	t0042934_20_8	3629..3648	-	t0079353_32_4	18003..18034	-	t0796674_24_1	18092..18115	-	t0796622_27_1	4730..4756	-	t0044763_22_8	30176..30197	-	t0016707_20_21	616..635	-	t0021689_21_16	7656..7676	-	t0005661_25_61	184..208	-	t0027359_23_13	4288..4310	-	t0034721_24_10	3652..3675	-	t0022782_21_15	6220..6240	-	t0044099_20_8	12314..12333	-	t0036472_25_10	4634..4658
t0003555_20_97	4320..4339	-	t0029314_20_12	4496..4515	-	t0000539_22_580	10308..10329	-	t0007738_28_45	7613..7640	-	t0042959_20_8	716..735	-	t0081160_29_4	24249..24277	-	t0796072_26_1	922..947	-	t0796371_28_1	5976..6003	-	t0044802_26_8	18599..18624	-	t0016773_20_21	1801..1820	-	t0022041_28_16	6238..6265	-	t0005717_28_60	280..307	-	t0028494_29_12	850..878	-	t0036994_28_9	2255..2282	-	t0022900_20_15	2562..2581	-	t0044230_20_8	441..460	-	t0036570_28_10	2521..2548
t0003556_22_97	4644..4665	-	t0030375_20_11	2889..2908	-	t0000544_21_574	9394..9414	-	t0007811_22_45	4582..4603	-	t0043359_20_8	1918..1937	-	t0083346_20_4	14603..14622	-	t0795795_22_1	30328..30349	-	t0796305_34_1	177..210	-	t0044995_19_8	6926..6944	-	t0016818_22_21	2884..2905	-	t0022293_27_16	6204..6230	-	t0005776_27_60	272..298	-	t0029123_27_12	3570..3596	-	t0037078_25_9	2655..2679	-	t0022941_27_15	4955..4981	-	t0048164_20_7	1033..1052	-	t0036594_23_10	5176..5198
t0003598_20_95	1748..1767	-	t0031045_23_11	2595..2617	-	t0000574_22_540	9394..9415	-	t0007873_28_44	3386..3413	-	t0043381_28_8	53..80	-	t0085752_29_4	13319..13347	-	t0795617_28_1	11654..11681	-	t0796035_21_1	2472..2492	-	t0045317_20_8	26760..26779	-	t0017002_20_20	735..754	-	t0023043_20_15	4152..4171	-	t0006004_20_57	55..74	-	t0029411_22_12	130..151	-	t0037099_24_9	6388..6411	-	t0024053_29_14	5440..5468	-	t0048344_22_7	15309..15330	-	t0036637_28_10	1990..2017
t0003638_20_94	1498..1517	-	t0031085_27_11	5407..5433	-	t0000591_20_530	10733..10752	-	t0007980_27_44	4189..4215	-	t0043818_22_8	4034..4055	-	t0087335_26_4	4597..4622	-	t0794160_21_1	21638..21658	-	t0795260_19_1	2721..2739	-	t0046383_28_8	16354..16381	-	t0017055_28_20	2422..2449	-	t0023240_21_15	826..846	-	t0006059_25_57	181..205	-	t0029702_28_12	1541..1568	-	t0037121_44_9	3532..3575	-	t0024543_28_14	4446..4473	-	t0049507_21_7	442..462	-	t0036977_28_9	4424..4451
t0003643_20_94	4979..4998	-	t0031273_20_11	1761..1780	-	t0000598_20_526	10731..10750	-	t0008067_24_43	5889..5912	-	t0045328_28_8	3527..3554	-	t0087833_23_4	13477..13499	-	t0793900_20_1	25102..25121	-	t0795022_26_1	779..804	-	t0046509_28_8	30005..30032	-	t0017455_29_20	182..200	-	t0023948_24_15	1218..1241	-	t0006076_39_57	181..219	-	t0029715_25_12	4225..4249	-	t0038447_29_9	2655..2683	-	t0024743_29_14	1785..1813	-	t0049539_20_7	13979..13992	-	t0037279_22_9	705..726
t0003668_20_94	3416..3435	-	t0031367_20_11	4847..4866	-	t0000610_31_515	8..38	-	t0008071_27_43	6852..6878	-	t0045818_27_8	3395..3421	-	t0087925_27_4	20158..20184	-	t0793455_24_1	27079..27102	-	t0794781_20_1	3546..3565	-	t0046535_28_8	32283..32310	-	t0018235_23_19	777..799	-	t0024039_28_14	5753..5780	-	t0006120_31_56	1..31	-	t0030885_23_11	3611..3633	-	t0039185_31_9	2661..2691	-	t0024943_29_14	3048..3076	-	t0050979_21_7	323..343	-	t0037315_22_9	3271..3292
t0003669_20_94	4974..4993	-	t0031695_27_11	3135..3161	-	t0000636_29_492	9010..9038	-	t0008088_20_43	5716..5735	-	t0046215_20_8	719..738	-	t0087982_24_4	3815..3838	-	t0793083_21_1	27266..27286	-	t0794422_26_1	5417..5442	-	t0046618_28_7	18599..18626	-	t0018306_28_19	1295..1313	-	t0024197_21_14	6924..6944	-	t0006208_25_56	185..209	-	t0031399_28_11	2037..2064	-	t0039295_20_9	3332..3351	-	t0024990_23_14	425..447	-	t0051400_34_7	627..660	-	t0037577_20_9	3735..3754
t0003671_21_94	4263..4283	-	t0032432_27_11	5763..5789	-	t0000645_27_487	10724..10750	-	t0008137_21_43	6908..6928	-	t0046297_28_8	3974..4001	-	t0088257_24_4	10703..10726	-	t0792822_27_1	25779..25805	-	t0794263_20_1	5664..5683	-	t0047875_20_7	31393..31412	-	t0018374_21_19	2385..2405	-	t0024229_24_14	5788..5811	-	t0006613_27_52	184..210	-	t0031597_24_11	2495..2518	-	t0040072_30_9	5583..5612	-	t0025567_24_14	74..97	-	t0052207_36_7	905..940	-	t0038087_21_9	3986..4006
t0003677_20_93	1414..1433	-	t0033090_29_11	1558..1586	-	t0000649_23_485	8966..8988	-	t0008156_22_43	207..228	-	t0046529_29_8	2569..2597	-	t0088405_28_4	7807..7834	-	t0792731_19_1	22339..22357	-	t0794030_27_1	3390..3416	-	t0051205_27_7	7614..7640	-	t0018443_22_19	1295..1307	-	t0024382_25_14	2893..2917	-	t0006736_42_51	424..465	-	t0031937_22_11	4184..4205	-	t0041165_27_9	2661..2687	-	t0026043_27_13	5440..5466	-	t0053419_27_7	5395..5421	-	t0038168_28_9	1458..1485
t0003812_20_90	4127..4146	-	t0035113_20_10	1795..1814	-	t0000659_28_478	10723..10750	-	t0008256_22_42	4761..4782	-	t0047295_20_7	3575..3594	-	t0088629_20_4	731..742	-	t0792667_20_1	25611..25630	-	t0793140_23_1	4492..4514	-	t0052496_25_7	31647..31671	-	t0018619_24_19	1371..1394	-	t0024821_24_14	4702..4725	-	t0006793_24_51	181..204	-	t0032064_28_11	3011..3038	-	t0042011_34_8	2367..2400	-	t0026442_26_13	3809..3834	-	t0053794_39_6	770..808	-	t0038380_27_9	5163..5189
t0003852_27_89	5394..5420	-	t0035933_20_10	803..822	-	t0000671_27_464	6984..7010	-	t0008324_21_42	1753..1773	-	t0048375_27_7	3106..3132	-	t0088710_28_4	14524..14551	-	t0792585_21_1	33558..33578	-	t0792474_26_1	2543..2568	-	t0053442_23_7	12469..12491	-	t0018788_22_18	3279..3300	-	t0024849_22_14	1702..1723	-	t0006814_37_51	424..460	-	t0032076_28_11	4288..4315	-	t0042657_25_8	3327..3351	-	t0027079_28_13	3989..4016	-	t0054704_20_6	714..733	-	t0038468_40_9	1990..2029
t0003857_20_89	4128..4147	-	t0037325_20_9	3289..3308	-	t0000677_30_459	9009..9038	-	t0008329_29_42	6395..6423	-	t0048414_34_7	1832..1865	-	t0089134_30_4	19587..19616	-	t0792513_31_1	11940..11970	-	t0791730_21_1	2087..2107	-	t0057766_26_6	17126..17151	-	t0019388_20_18	409..428	-	t0025243_28_14	5383..5410	-	t0006818_33_51	272..304	-	t0032366_25_11	4344..4368	-	t0042971_33_8	2368..2400	-	t0027455_20_13	3141..3160	-	t0055057_24_6	589..612	-	t0039694_24_9	4317..4340
t0003869_20_89	2249..2268	-	t0037375_20_9	2599..2618	-	t0000678_39_459	6807..6845	-	t0008500_28_41	3969..3996	-	t0049657_20_7	1911..1930	-	t0089587_20_4	14519..14538	-	t0792106_25_1	18567..18591	-	t0790823_23_1	2763..2785	-	t0060422_22_6	32357..32378	-	t0019418_22_18	777..798	-	t0025427_21_14	2202..2222	-	t0006963_20_50	20..39	-	t0032521_27_11	4399..4425	-	t0042978_25_8	5740..5764	-	t0027930_29_12	870..898	-	t0055677_19_6	1007..1025	-	t0039963_27_9	1841..1867
t0003889_22_88	1974..1995	-	t0037677_21_9	4495..4515	-	t0000688_29_454	2406..2434	-	t0008580_23_41	4139..4161	-	t0049989_20_7	4152..4165	-	t0090465_28_4	19381..19408	-	t0791865_27_1	27980..28006	-	t0790145_20_1	3772..3791	-	t0060838_20_6	10058..10077	-	t0019520_29_18	2884..2912	-	t0025588_23_14	5383..5405	-	t0007070_19_49	184..202	-	t0032635_28_11	1622..1649	-	t0043475_39_8	6707..6745	-	t0028133_20_12	5440..5459	-	t0055751_28_6	6481..6508	-	t0041123_20_9	3803..3822
t0003938_20_87	2490..2509	-	t0038511_19_9	4078..4096	-	t0000691_25_454	10728..10752	-	t0008627_21_41	4917..4937	-	t0051067_20_7	2954..2973	-	t0090936_22_4	13477..13498	-	t0791788_19_1	30415..30433	-	t0789433_23_1	836..858	-	t0060952_27_6	7241..7267	-	t0019652_20_18	785..804	-	t0026020_21_13	4794..4814	-	t0007084_38_49	322..359	-	t0033581_27_10	2136..2162	-	t0044496_34_8	2734..2767	-	t0028212_20_12	4659..4678	-	t0056102_34_6	907..940	-	t0041174_26_9	3271..3296
t0003940_20_87	2489..2508	-	t0039363_20_9	4503..4522	-	t0000693_38_450	9001..9038	-	t0008745_27_40	5716..5742	-	t0051167_28_7	3527..3554	-	t0091541_24_4	3939..3962	-	t0791004_20_1	30330..30349	-	t0789366_26_1	5364..5389	-	t0061159_27_6	30096..30122	-	t0019681_22_18	2632..2653	-	t0026163_27_13	3441..3467	-	t0007113_30_49	466..495	-	t0034589_23_10	2490..2512	-	t0044585_28_8	3760..3787	-	t0028910_30_12	478..507	-	t0058833_20_6	400..419	-	t0041583_27_8	1137..1163
t0003964_23_87	1974..1996	-	t0039472_28_9	1830..1857	-	t0000696_30_450	10721..10750	-	t0008805_25_40	4917..4941	-	t0051230_20_7	2497..2516	-	t0094127_24_4	7537..7560	-	t0790759_28_1	3608..3635	-	t0789246_30_1	3602..3631	-	t0063588_28_5	12469..12496	-	t0019801_27_17	1611..1637	-	t0026232_27_13	5383..5409	-	t0007595_27_46	424..450	-	t0035205_27_10	3193..3219	-	t0044713_43_8	5650..5692	-	t0028945_30_12	5310..5339	-	t0059710_27_6	910..936	-	t0042311_39_8	836..874
t0003985_27_86	43..69	-	t0039509_27_9	1080..1106	-	t0000700_20_447	10732..10751	-	t0009034_27_39	3581..3607	-	t0052047_20_7	3211..3230	-	t0094593_21_4	13476..13496	-	t0790096_27_1	12386..12412	-	t0788840_28_1	2611..2638	-	t0063893_20_5	29976..29995	-	t0020313_20_17	786..805	-	t0026284_27_13	2202..2228	-	t0007710_22_45	53..74	-	t0035399_20_10	1026..1045	-	t0045285_31_8	6694..6701	-	t0028983_26_12	5839..5864	-	t0059926_20_6	668..687	-	t0042489_39_8	4634..4672
t0003990_23_86	7654..7676	-	t0039549_25_9	3276..3300	-	t0000702_38_446	8997..9034	-	t0009040_24_39	4761..4784	-	t0052730_21_7	3997..4017	-	t0095426_36_4	18003..18038	-	t0789705_35_1	1196..1230	-	t0788660_27_1	177..203	-	t0064964_26_5	32589..32614	-	t0020893_27_17	2516..2542	-	t0026431_19_13	4792..4810	-	t0007783_20_45	208..227	-	t0035848_27_10	2490..2516	-	t0045697_20_8	2375..2394	-	t0029799_18_12	5440..5457	-	t0060435_21_6	11875..11895	-	t0043798_25_8	1990..2014
t0004140_20_83	4486..4505	-	t0039620_21_9	1515..1535	-	t0000714_20_440	10734..10753	-	t0009115_26_38	5937..5962	-	t0053376_20_7	3209..3228	-	t0095947_27_4	20710..20736	-	t0789287_24_1	28766..28789	-	t0788162_27_1	3283..3309	-	t0065052_20_5	10024..10043	-	t0020938_27_17	2888..2914	-	t0026561_23_13	6204..6226	-	t0007843_28_45	184..211	-	t0036069_28_10	4105..4132	-	t0046466_35_8	3383..3417	-	t0030014_27_12	1854..1880	-	t0062897_28_6	6388..6415	-	t0043906_25_8	4126..4150
t0004171_20_83	1521..1540	-	t0040182_22_9	3595..3616	-	t0000717_26_437	8963..8988	-	t0009145_25_38	7822..7846	-	t0053778_27_6	3977..4003	-	t0097157_29_4	19722..19750	-	t0789100_19_1	14374..14392	-	t0788047_20_1	753..772	-	t0065368_26_5	26098..26123	-	t0021319_23_16	3238..3260	-	t0026569_28_13	4100..4127	-	t0007976_21_44	182..202	-	t0036336_28_10	4259..4286	-	t0048404_40_7	5736..5775	-	t0030967_22_11	5214..5235	-	t0063460_28_5	627..654	-	t0044209_25_8	836..860
t0004263_21_81	1976..1996	-	t0040291_27_9	4449..4475	-	t0000719_41_436	10712..10752	-	t0009212_19_38	4549..4567	-	t0053925_20_6	2248..2267	-	t0098324_28_4	13320..13347	-	t0789070_21_1	1470..1490	-	t0787804_23_1	2313..2335	-	t0066264_29_5	16354..16382	-	t0021641_20_16	1713..1732	-	t0027029_28_13	5788..5815	-	t0008393_26_42	184..209	-	t0036350_29_10	3644..3672	-	t0049811_25_7	4336..4360	-	t0030973_21_11	6235..6255	-	t0063768_20_5	318..337	-	t0044831_32_8	836..867
t0004349_20_80	4985..5004	-	t0041518_20_8	5788..5807	-	t0000737_31_421	8927..8957	-	t0009221_23_38	4582..4604	-	t0054731_19_6	910..928	-	t0098431_43_4	18897..18939	-	t0788687_38_1	22327..22364	-	t0787726_19_1	778..796	-	t0071471_28_5	28606..28633	-	t0022007_24_16	777..800	-	t0027327_19_13	5787..5805	-	t0008433_20_42	25..44	-	t0038140_22_9	3644..3665	-	t0050322_20_7	2618..2637	-	t0030993_23_11	5214..5236	-	t0064096_22_5	15486..15507	-	t0044947_29_8	1908..1936
t0004351_20_80	7663..7682	-	t0042197_28_8	4214..4241	-	t0000750_20_412	10639..10658	-	t0009372_22_37	6553..6574	-	t0054998_27_6	1921..1947	-	t0099682_27_3	2977..3003	-	t0788419_20_1	21028..21047	-	t0786778_22_1	3012..3033	-	t0072137_27_5	10010..10036	-	t0022138_28_16	777..804	-	t0027824_29_13	3428..3456	-	t0008484_28_41	181..208	-	t0038769_27_9	4344..4370	-	t0050423_20_7	4146..4165	-	t0031556_21_11	4955..4975	-	t0064795_24_5	599..622	-	t0046010_25_8	2744..2768
t0004414_20_78	4050..4069	-	t0042379_20_8	763..782	-	t0000753_32_411	8926..8957	-	t0009528_25_37	7690..7714	-	t0055362_25_6	3974..3998	-	t0100109_24_3	3677..3700	-	t0787686_27_1	984..1010	-	t0786702_27_1	2908..2934	-	t0073219_20_5	30098..30117	-	t0022204_28_16	85..112	-	t0027952_23_12	4794..4816	-	t0008779_35_40	492..526	-	t0040950_24_9	4344..4367	-	t0050781_25_7	4744..4768	-	t0032109_23_11	4354..4376	-	t0064871_28_5	15262..15289	-	t0046128_22_8	1399..1420
t0004441_19_78	7664..7682	-	t0042547_20_8	3699..3718	-	t0000759_25_407	8964..8988	-	t0009560_22_37	3815..3836	-	t0055518_26_6	3527..3552	-	t0100280_30_3	18908..18937	-	t0787328_27_1	19497..19523	-	t0786570_27_1	5418..5444	-	t0073265_21_5	30439..30459	-	t0022480_20_15	1710..1729	-	t0028556_24_12	2214..2237	-	t0008924_38_39	426..463	-	t0040972_28_9	1708..1735	-	t0051350_28_7	2368..2395	-	t0032110_20_11	1904..1923	-	t0065921_20_5	678..697	-	t0046654_29_7	3264..3292
t0004498_22_77	1975..1996	-	t0043136_20_8	6059..6078	-	t0000767_44_404	9417..9460	-	t0009667_25_36	5809..5833	-	t0055603_20_6	1719..1738	-	t0100410_42_3	18003..18044	-	t0787200_21_1	23754..23774	-	t0786432_20_1	5685..5704	-	t0074552_20_5	10182..10201	-	t0022571_28_15	678..705	-	t0028847_27_12	3652..3678	-	t0008933_29_39	1..29	-	t0042403_24_8	4184..4207	-	t0051352_27_7	1781..1807	-	t0032728_26_11	3304..3329	-	t0066660_21_5	987..1007	-	t0046711_27_7	48..74
t0004502_20_77	4171..4190	-	t0043490_24_8	6226..6249	-	t0000789_42_392	10891..10932	-	t0009787_29_36	718..746	-	t0056009_20_6	3106..3125	-	t0102494_27_3	7501..7527	-	t0787143_25_1	7269..7293	-	t0786032_26_1	2021..2046	-	t0076136_26_5	30019..30044	-	t0023120_21_15	2383..2403	-	t0029423_25_12	7423..7447	-	t0009119_39_38	255..293	-	t0042472_29_8	2532..2560	-	t0051381_27_7	3759..3785	-	t0033086_28_11	4573..4600	-	t0067396_31_5	308..338	-	t0046910_26_7	4669..4694
t0004532_22_76	2699..2720	-	t0043553_20_8	1513..1532	-	t0000807_22_382	10731..10752	-	t0009870_22_35	4034..4055	-	t0056040_21_6	904..924	-	t0103094_28_3	20045..20072	-	t0786106_18_1	25038..25055	-	t0785910_29_1	3602..3630	-	t0078010_25_4	30019..30043	-	t0023640_24_15	563..586	-	t0029529_22_12	6591..6612	-	t0009462_39_37	424..462	-	t0043283_23_8	291..313	-	t0051660_29_7	3012..3040	-	t0033469_22_10	5440..5461	-	t0068227_20_5	320..339	-	t0047818_20_7	3280..3299
t0004544_20_76	3980..3999	-	t0044007_24_8	1515..1538	-	t0000816_37_380	9001..9037	-	t0010205_28_34	4655..4682	-	t0056255_20_6	2613..2632	-	t0103210_20_3	19928..19947	-	t0786049_29_1	26328..26356	-	t0785407_23_1	286..308	-	t0079767_25_4	17548..17572	-	t0023717_30_15	513..542	-	t0030081_21_12	826..846	-	t0009538_20_37	53..65	-	t0043620_28_8	4143..4170	-	t0052665_29_7	2655..2683	-	t0033797_21_10	5214..5234	-	t0069594_36_5	773..808	-	t0048967_27_7	1458..1484
t0004555_20_76	5590..5609	-	t0044536_19_8	1365..1383	-	t0000827_24_377	10729..10752	-	t0010206_20_34	5145..5164	-	t0056490_30_6	1832..1861	-	t0103949_26_3	3815..3840	-	t0784965_30_1	20019..20048	-	t0785204_21_1	734..754	-	t0080521_22_4	31263..31284	-	t0023868_20_15	2245..2264	-	t0030490_23_11	1701..1723	-	t0009541_25_37	426..450	-	t0043886_29_8	130..158	-	t0054038_27_6	2954..2980	-	t0034306_28_10	2478..2505	-	t0070419_38_5	318..355	-	t0049007_28_7	4280..4307
t0004641_28_75	2480..2507	-	t0044588_20_8	4727..4746	-	t0000863_35_361	4..38	-	t0010250_23_34	3100..3122	-	t0056557_27_6	3527..3553	-	t0104870_20_3	19797..19816	-	t0784921_20_1	8518..8537	-	t0785165_27_1	778..804	-	t0080585_20_4	31598..31617	-	t0024744_31_14	2884..2914	-	t0030690_27_11	2214..2240	-	t0010054_20_35	181..200	-	t0046318_22_8	4186..4207	-	t0054158_24_6	4499..4522	-	t0034657_20_10	4444..4463	-	t0070618_29_5	912..940	-	t0049086_29_7	4196..4224
t0004644_21_75	2699..2719	-	t0044948_20_8	2888..2907	-	t0000869_28_360	9010..9037	-	t0010266_23_34	5022..5044	-	t0057092_20_6	2471..2490	-	t0104995_20_3	19904..19923	-	t0784915_21_1	13282..13302	-	t0784698_29_1	1493..1521	-	t0080693_29_4	30129..30157	-	t0025020_20_14	2421..2440	-	t0030695_20_11	4865..4884	-	t0010376_39_34	173..211	-	t0046672_29_7	1621..1649	-	t0054284_21_6	3655..3675	-	t0036529_23_10	6225..6247	-	t0070793_28_5	5394..5421	-	t0049608_27_7	4201..4227
t0004682_20_74	6519..6538	-	t0045193_29_8	365..393	-	t0000878_21_357	10730..10750	-	t0010398_19_34	1129..1147	-	t0057235_20_6	3467..3486	-	t0105403_26_3	492..517	-	t0784871_19_1	11513..11531	-	t0784552_27_1	3337..3363	-	t0082505_31_4	17261..17291	-	t0025172_28_14	858..885	-	t0031105_23_11	6592..6614	-	t0010388_39_34	322..360	-	t0047419_29_7	3570..3598	-	t0054535_20_6	4635..4654	-	t0037198_25_9	478..502	-	t0070818_27_5	946..972	-	t0049763_20_7	4637..4656
t0004750_20_73	7416..7435	-	t0045298_28_8	1366..1393	-	t0000900_36_352	8961..8996	-	t0010484_27_33	5025..5051	-	t0057362_20_6	1712..1731	-	t0108419_28_3	23425..23452	-	t0783529_20_1	4611..4630	-	t0783823_24_1	5525..5548	-	t0083192_33_4	10573..10605	-	t0025699_27_14	2094..2120	-	t0031214_29_11	5170..5198	-	t0010478_37_33	181..217	-	t0047558_28_7	131..158	-	t0057533_30_6	6694..6701	-	t0037480_28_9	6220..6247	-	t0070939_21_5	6040..6060	-	t0049955_27_7	1399..1425
t0004767_20_73	4978..4997	-	t0046027_20_8	3976..3995	-	t0000909_39_349	10712..10750	-	t0010766_25_32	6907..6931	-	t0057852_20_6	3174..3193	-	t0108520_34_3	19380..19413	-	t0782382_19_1	18852..18870	-	t0782659_20_1	2757..2776	-	t0083362_22_4	12462..12483	-	t0026161_27_13	858..884	-	t0032068_27_11	4220..4246	-	t0010501_31_33	181..211	-	t0049035_25_7	948..972	-	t0057613_35_6	12253..12287	-	t0038175_23_9	3916..3938	-	t0071766_22_5	402..423	-	t0050220_28_7	1400..1427
t0004813_20_72	4976..4995	-	t0047674_20_7	5939..5958	-	t0000920_28_345	10496..10523	-	t0010865_28_32	5520..5547	-	t0058218_20_6	2955..2974	-	t0109037_21_3	7507..7527	-	t0782017_29_1	21783..21811	-	t0782563_21_1	1680..1700	-	t0083570_28_4	7382..7409	-	t0026769_21_13	3404..3424	-	t0032342_27_11	5098..5124	-	t0010578_40_33	357..396	-	t0049337_23_7	2705..2727	-	t0057800_20_6	2209..2228	-	t0038519_39_9	2543..2581	-	t0072368_19_5	421..439	-	t0050832_28_7	3902..3929
t0004815_20_72	1133..1152	-	t0048253_20_7	3945..3964	-	t0000923_29_344	10722..10750	-	t0011372_27_31	8214..8240	-	t0058327_21_6	3997..4017	-	t0109518_25_3	16448..16472	-	t0781702_20_1	4992..5011	-	t0782519_20_1	3232..3251	-	t0084107_21_4	7033..7053	-	t0026776_26_13	119..144	-	t0032441_30_11	5098..5127	-	t0010594_30_33	173..202	-	t0052694_26_7	4426..4451	-	t0058057_42_6	3635..3676	-	t0038588_28_9	6726..6753	-	t0072607_27_5	892..918	-	t0051476_20_7	4437..4456
t0004853_20_71	1423..1442	-	t0048543_20_7	5161..5180	-	t0000937_43_338	6807..6849	-	t0011459_27_30	4822..4848	-	t0058556_20_6	3012..3031	-	t0109776_27_3	14218..14228	-	t0781567_21_1	834..854	-	t0782248_25_1	698..722	-	t0085511_26_4	12609..12634	-	t0026917_28_13	514..541	-	t0032960_22_11	349..370	-	t0010630_43_33	181..223	-	t0052944_28_7	2265..2292	-	t0058099_29_6	5736..5764	-	t0038705_27_9	1896..1922	-	t0073307_25_5	14863..14887	-	t0051509_26_7	5243..5268
t0004927_20_70	3318..3337	-	t0048714_20_7	3445..3464	-	t0000941_26_337	4..29	-	t0011495_26_30	6908..6933	-	t0058807_34_6	1832..1865	-	t0110127_21_3	1079..1099	-	t0781362_22_1	25421..25442	-	t0782095_20_1	4545..4564	-	t0085781_27_4	30137..30163	-	t0027288_20_13	328..347	-	t0033481_25_10	4096..4120	-	t0010648_36_33	362..397	-	t0053700_18_6	4430..4436	-	t0061958_40_6	2054..2093	-	t0039025_26_9	425..450	-	t0073564_22_5	12607..12628	-	t0052436_22_7	3834..3855
t0004945_20_70	4058..4077	-	t0048936_21_7	3242..3262	-	t0000955_35_334	10897..10931	-	t0011511_28_30	5173..5200	-	t0058916_21_6	3541..3561	-	t0112582_22_3	25332..25353	-	t0781185_20_1	12942..12961	-	t0781858_23_1	2844..2866	-	t0087384_29_4	14077..14105	-	t0027960_27_12	398..424	-	t0033834_26_10	3442..3467	-	t0010677_25_33	53..77	-	t0054101_22_6	683..704	-	t0065665_29_5	3277..3305	-	t0040645_23_9	870..892	-	t0074573_30_5	6168..6197	-	t0054114_19_6	84..102
t0004970_28_70	5305..5332	-	t0049063_21_7	4372..4392	-	t0000960_22_333	10732..10753	-	t0011558_22_30	4139..4160	-	t0060283_20_6	3842..3861	-	t0113437_29_3	18911..18939	-	t0780771_27_1	27761..27787	-	t0781640_20_1	4140..4159	-	t0088403_27_4	17127..17153	-	t0027986_29_12	935..963	-	t0033952_25_10	7059..7083	-	t0011260_27_31	184..210	-	t0055059_27_6	4184..4210	-	t0065684_28_5	3759..3786	-	t0041635_20_8	1108..1127	-	t0074741_21_5	6168..6188	-	t0054612_27_6	1607..1633
t0005019_20_69	1643..1662	-	t0049440_20_7	763..782	-	t0001010_28_318	4756..4783	-	t0011699_21_30	4761..4781	-	t0060933_20_6	3890..3909	-	t0114758_28_3	3817..3844	-	t0780209_26_1	7477..7502	-	t0781580_25_1	4026..4050	-	t0089446_27_4	31460..31486	-	t0028018_25_12	1614..1638	-	t0035031_20_10	440..459	-	t0011327_35_31	146..180	-	t0056173_28_6	3401..3428	-	t0065824_20_5	3981..4000	-	t0041913_23_8	1900..1922	-	t0075489_20_5	724..743	-	t0054783_28_6	3271..3298
t0005051_20_68	4980..4999	-	t0049757_20_7	735..754	-	t0001011_37_317	8998..9034	-	t0011705_25_30	4189..4213	-	t0062122_21_6	2655..2675	-	t0114979_19_3	14524..14542	-	t0780159_25_1	33738..33762	-	t0781198_18_1	3726..3743	-	t0091150_20_4	7161..7180	-	t0028184_34_12	513..546	-	t0035163_26_10	5787..5812	-	t0011582_33_30	181..213	-	t0056836_28_6	4389..4416	-	t0066808_28_5	3652..3679	-	t0042061_25_8	5310..5334	-	t0076585_22_5	591..612	-	t0055658_22_6	3998..4019
t0005096_20_68	6862..6881	-	t0050384_27_7	1773..1799	-	t0001027_41_313	8960..9000	-	t0011745_24_30	5345..5368	-	t0062174_20_6	703..722	-	t0115017_29_3	7807..7835	-	t0780124_20_1	22687..22706	-	t0781135_24_1	4017..4040	-	t0092504_29_4	6926..6954	-	t0028185_25_12	682..706	-	t0035463_20_10	7700..7719	-	t0011601_21_30	184..204	-	t0056990_26_6	4288..4313	-	t0067358_24_5	2255..2278	-	t0043648_20_8	3331..3350	-	t0077879_21_4	1006..1026	-	t0055979_25_6	5174..5198
t0005212_20_66	1499..1518	-	t0050485_20_7	5720..5739	-	t0001060_34_303	10717..10750	-	t0012070_20_29	5520..5539	-	t0062408_21_6	3109..3129	-	t0122762_29_3	4685..4713	-	t0779664_23_1	19419..19441	-	t0780885_28_1	2272..2299	-	t0093232_20_4	31351..31370	-	t0028290_28_12	438..465	-	t0035555_20_10	7719..7738	-	t0011845_20_29	15..34	-	t0057011_21_6	1548..1568	-	t0068388_38_5	5505..5542	-	t0044081_26_8	3872..3897	-	t0079562_21_4	320..340	-	t0056440_24_6	791..814
t0005226_20_66	5784..5803	-	t0050531_26_7	4290..4315	-	t0001083_25_299	10898..10922	-	t0012225_24_29	3677..3694	-	t0063284_29_5	4034..4062	-	t0124113_25_3	14451..14475	-	t0779490_20_1	24689..24708	-	t0780756_21_1	3232..3252	-	t0093885_26_4	30027..30052	-	t0028418_26_12	1244..1269	-	t0035677_29_10	3396..3424	-	t0012060_28_29	184..211	-	t0059139_28_6	2540..2567	-	t0069236_27_5	4448..4474	-	t0044307_26_8	3809..3834	-	t0079874_20_4	356..375	-	t0056886_26_6	1609..1634
t0005234_20_66	2499..2518	-	t0050968_22_7	807..828	-	t0001091_33_297	10719..10751	-	t0012437_22_28	4433..4454	-	t0064222_24_5	3106..3129	-	t0124504_24_3	4168..4191	-	t0779455_21_1	6878..6898	-	t0780490_24_1	2791..2814	-	t0094190_29_4	7381..7409	-	t0028508_30_12	1190..1219	-	t0035831_19_10	7105..7123	-	t0012147_42_29	424..465	-	t0059375_29_6	3367..3395	-	t0070029_35_5	4499..4533	-	t0044744_29_8	5440..5468	-	t0080868_20_4	898..917	-	t0056979_27_6	2744..2770
t0005293_20_65	4977..4996	-	t0051210_23_7	4891..4913	-	t0001093_34_297	8963..8996	-	t0012449_28_28	3750..3777	-	t0064948_28_5	3834..3861	-	t0124835_28_3	1307..1334	-	t0778970_27_1	20826..20852	-	t0779823_28_1	5553..5580	-	t0096454_26_4	32589..32614	-	t0028690_28_12	2234..2261	-	t0036364_26_10	4970..4995	-	t0012192_41_29	181..221	-	t0060006_23_6	4389..4411	-	t0070119_27_5	3012..3038	-	t0045150_29_8	4354..4382	-	t0080963_33_4	323..355	-	t0057344_19_6	2807..2825
t0005294_27_65	5305..5331	-	t0051671_20_7	649..668	-	t0001110_30_292	9010..9039	-	t0012559_29_28	4034..4062	-	t0065548_21_5	3574..3594	-	t0127791_26_3	942..967	-	t0778789_20_1	732..751	-	t0779775_24_1	6117..6140	-	t0096469_29_4	16354..16382	-	t0028850_22_12	1371..1392	-	t0036856_25_9	5383..5407	-	t0012205_38_29	174..211	-	t0060094_29_6	1682..1710	-	t0070622_30_5	2734..2763	-	t0045829_43_8	3481..3523	-	t0081003_28_4	6388..6415	-	t0057405_25_6	791..815
t0005298_20_65	4865..4884	-	t0051849_20_7	140..159	-	t0001116_38_291	8959..8996	-	t0012768_28_27	4142..4169	-	t0065618_24_5	1396..1419	-	t0128359_37_3	4160..4196	-	t0778624_21_1	25381..25401	-	t0779586_19_1	2470..2488	-	t0097424_26_4	15513..15538	-	t0028916_24_12	1578..1601	-	t0037426_30_9	5098..5127	-	t0012274_21_28	181..201	-	t0060334_25_6	198..222	-	t0070795_25_5	2800..2824	-	t0046274_22_8	4522..4543	-	t0083906_27_4	5395..5421	-	t0057454_20_6	4566..4585
t0005299_21_65	2487..2507	-	t0052465_20_7	6119..6138	-	t0001126_33_289	8964..8996	-	t0012859_30_27	718..747	-	t0068462_28_5	1779..1806	-	t0128553_19_3	14602..14620	-	t0778144_19_1	21149..21167	-	t0777670_20_1	4988..5007	-	t0097643_23_4	17261..17283	-	t0028921_27_12	1053..1079	-	t0038091_29_9	7233..7261	-	t0012400_37_28	527..563	-	t0060887_27_6	3501..3527	-	t0071682_20_5	3443..3462	-	t0046518_22_8	4444..4465	-	t0084499_29_4	762..790	-	t0058308_27_6	1619..1645
t0005319_26_65	223..248	-	t0053378_20_7	5973..5992	-	t0001129_26_288	10727..10752	-	t0012948_25_27	5022..5046	-	t0069013_20_5	715..734	-	t0129248_28_3	4622..4649	-	t0777003_21_1	11256..11276	-	t0777248_23_1	2763..2785	-	t0098837_26_4	31460..31485	-	t0029070_26_12	2385..2410	-	t0038129_20_9	2906..2925	-	t0012524_20_28	51..70	-	t0061103_22_6	4051..4072	-	t0073374_28_5	4419..4446	-	t0046925_26_7	3741..3766	-	t0084635_20_4	1009..1028	-	t0058656_29_6	1908..1936
t0005326_24_65	1973..1996	-	t0053562_20_6	3818..3837	-	t0001141_32_287	6807..6838	-	t0012994_28_27	4867..4894	-	t0069135_26_5	1921..1946	-	t0129810_20_3	7608..7627	-	t0776915_24_1	5386..5409	-	t0777075_31_1	5860..5890	-	t0098941_20_4	19595..19614	-	t0029127_28_12	772..799	-	t0039118_21_9	4970..4990	-	t0012588_33_28	280..312	-	t0061129_28_6	1621..1648	-	t0074301_40_5	2644..2683	-	t0047118_37_7	3731..3767	-	t0085077_20_4	1014..1033	-	t0058934_27_6	1841..1867
t0005384_20_64	1764..1783	-	t0053950_20_6	4820..4839	-	t0001146_44_284	10707..10750	-	t0013024_21_27	8638..8658	-	t0069382_27_5	3395..3421	-	t0130193_22_3	4685..4706	-	t0776409_22_1	13927..13948	-	t0777052_29_1	5155..5183	-	t0102277_25_3	7245..7269	-	t0029323_20_12	1057..1076	-	t0039234_26_9	5788..5813	-	t0012782_29_27	212..240	-	t0061361_23_6	3966..3988	-	t0074379_38_5	2734..2771	-	t0048021_28_7	6735..6762	-	t0085858_27_4	15432..15458	-	t0058953_20_6	3834..3853
t0005387_25_64	4644..4668	-	t0055101_20_6	2600..2619	-	t0001156_34_282	6807..6840	-	t0013175_26_26	2209..2234	-	t0069850_21_5	2915..2935	-	t0131078_36_3	17175..17210	-	t0775390_26_1	30326..30351	-	t0776724_21_1	1921..1941	-	t0102847_20_3	19660..19679	-	t0029749_26_12	935..960	-	t0040251_29_9	7766..7794	-	t0013069_38_27	424..461	-	t0061423_28_6	1624..1651	-	t0074584_29_5	3635..3663	-	t0048650_24_7	1900..1923	-	t0085955_20_4	660..679	-	t0059813_26_6	782..807
t0005390_23_64	2496..2518	-	t0055434_27_6	3230..3256	-	t0001169_42_280	10709..10750	-	t0013261_22_26	7120..7141	-	t0069875_21_5	2920..2940	-	t0131127_27_3	20090..20116	-	t0775389_20_1	30123..30142	-	t0776597_24_1	4315..4338	-	t0103203_28_3	28690..28717	-	t0030287_24_12	1413..1436	-	t0040691_24_9	4192..4215	-	t0013072_38_27	234..271	-	t0061926_28_6	1855..1882	-	t0075216_29_5	10552..10580	-	t0049055_25_7	4446..4470	-	t0085971_25_4	13882..13906	-	t0060407_27_6	791..817
t0005458_28_63	7654..7681	-	t0055595_28_6	2790..2817	-	t0001174_29_280	9009..9037	-	t0013267_20_26	3524..3543	-	t0070043_26_5	3394..3419	-	t0132602_26_3	25332..25357	-	t0775239_24_1	27698..27721	-	t0776392_28_1	3895..3922	-	t0103528_25_3	17126..17150	-	t0030386_28_11	3279..3306	-	t0040811_26_9	2202..2227	-	t0013259_24_26	146..169	-	t0062170_28_6	3367..3394	-	t0075510_20_5	4081..4100	-	t0049641_24_7	5554..5577	-	t0086208_20_4	12352..12371	-	t0060432_23_6	4669..4691
t0005468_20_63	2466..2485	-	t0056182_27_6	1902..1928	-	t0001177_30_279	8959..8988	-	t0013318_21_26	4761..4781	-	t0070310_20_5	3794..3813	-	t0134770_23_3	3870..3892	-	t0774155_38_1	173..210	-	t0776230_28_1	2676..2703	-	t0104765_22_3	31647..31668	-	t0030588_21_11	682..702	-	t0040864_29_9	7233..7261	-	t0013427_25_26	184..208	-	t0062677_28_6	4252..4279	-	t0076314_22_5	3655..3676	-	t0050285_19_7	1785..1803	-	t0086910_21_4	1012..1032	-	t0060798_23_6	2744..2766
t0005491_24_63	1972..1995	-	t0056529_21_6	4846..4866	-	t0001209_36_273	8922..8957	-	t0013325_28_26	4034..4061	-	t0071083_26_5	734..759	-	t0135164_23_3	2035..2057	-	t0773963_42_1	18434..18475	-	t0774883_28_1	1070..1097	-	t0104974_28_3	16849..16876	-	t0030843_28_11	1190..1217	-	t0041185_24_8	7098..7121	-	t0013590_29_26	272..300	-	t0063394_27_5	3011..3037	-	t0076683_29_5	2255..2283	-	t0050460_26_7	478..503	-	t0087393_28_4	911..938	-	t0061364_20_6	3694..3713
t0005535_21_62	7334..7354	-	t0057210_21_6	1612..1632	-	t0001235_28_268	8961..8988	-	t0013443_26_26	2027..2052	-	t0071590_19_5	3543..3561	-	t0135487_19_3	13477..13495	-	t0773962_19_1	25540..25558	-	t0774647_19_1	2184..2202	-	t0107347_21_3	32732..32752	-	t0030914_25_11	2943..2967	-	t0041286_21_8	5834..5854	-	t0013632_34_26	357..390	-	t0063405_27_5	3485..3511	-	t0077455_38_4	2255..2292	-	t0050912_23_7	62..84	-	t0088154_26_4	907..932	-	t0061598_26_6	4634..4659
t0005544_27_62	5779..5805	-	t0057388_27_6	4488..4514	-	t0001243_36_266	8999..9034	-	t0013471_27_26	6549..6575	-	t0071652_25_5	3763..3787	-	t0136774_36_3	18000..18035	-	t0773386_26_1	20933..20958	-	t0774557_28_1	5546..5573	-	t0107815_23_3	10108..10130	-	t0031530_27_11	1284..1310	-	t0041296_20_8	1218..1237	-	t0013805_34_25	493..526	-	t0065381_20_5	4259..4278	-	t0077844_21_4	4457..4477	-	t0051001_27_7	1495..1521	-	t0090043_30_4	987..1016	-	t0061719_20_6	4295..4314
t0005556_20_62	4866..4885	-	t0057634_19_6	413..431	-	t0001253_23_264	10730..10752	-	t0013498_23_26	5105..5127	-	t0072542_20_5	3742..3761	-	t0138708_44_3	3939..3982	-	t0773023_26_1	21743..21768	-	t0774523_21_1	6154..6174	-	t0107839_24_3	26658..26681	-	t0031580_28_11	1611..1638	-	t0041488_28_8	3431..3458	-	t0014164_29_25	181..209	-	t0065652_28_5	849..876	-	t0078239_33_4	2661..2693	-	t0051529_20_7	2561..2580	-	t0090119_20_4	12607..12626	-	t0063418_24_5	3222..3245
t0005567_20_62	1412..1431	-	t0058660_20_6	1832..1851	-	t0001264_24_262	8965..8988	-	t0013600_24_26	5809..5832	-	t0072588_21_5	718..738	-	t0138762_38_3	3939..3976	-	t0772251_20_1	20099..20118	-	t0774007_22_1	3467..3488	-	t0107895_22_3	30027..30048	-	t0031852_24_11	1611..1634	-	t0041676_27_8	4792..4818	-	t0014443_25_24	146..170	-	t0065676_28_5	2729..2756	-	t0079176_33_4	6482..6514	-	t0053183_32_7	476..507	-	t0090421_32_4	307..338	-	t0063826_29_5	1608..1636
t0005585_20_62	2743..2762	-	t0058937_20_6	4889..4908	-	t0001266_30_262	2406..2435	-	t0013646_26_26	3581..3606	-	t0072864_23_5	715..737	-	t0141420_29_2	3939..3967	-	t0771729_40_1	25555..25594	-	t0773605_26_1	3418..3443	-	t0108424_20_3	12463..12482	-	t0031910_21_11	1056..1076	-	t0042215_22_8	3435..3456	-	t0014494_18_24	185..202	-	t0066339_22_5	852..873	-	t0079946_24_4	2661..2684	-	t0053187_25_7	5214..5238	-	t0093892_29_4	15214..15242	-	t0063847_28_5	3325..3352
t0005586_27_62	4741..4767	-	t0058960_20_6	404..423	-	t0001318_18_255	7835..7852	-	t0013810_20_25	6556..6575	-	t0073590_21_5	2268..2288	-	t0141601_22_2	24564..24585	-	t0771377_21_1	239..259	-	t0773080_21_1	3418..3438	-	t0108635_25_3	30027..30051	-	t0032298_27_11	2515..2541	-	t0042230_24_8	7059..7082	-	t0014804_24_23	184..207	-	t0067071_24_5	3192..3215	-	t0080136_20_4	3495..3514	-	t0054047_20_6	2560..2579	-	t0094853_32_4	846..847	-	t0064342_23_5	1609..1631
t0005619_20_61	6000..6019	-	t0059364_20_6	4737..4756	-	t0001328_36_253	6807..6842	-	t0013852_26_25	720..745	-	t0073596_28_5	2736..2763	-	t0145609_21_2	19647..19667	-	t0770982_27_1	17237..17263	-	t0772920_29_1	5261..5289	-	t0108690_26_3	7763..7788	-	t0032340_27_11	2421..2447	-	t0042395_20_8	7656..7675	-	t0014884_18_23	53..70	-	t0067445_21_5	2494..2514	-	t0080235_25_4	2312..2336	-	t0054177_20_6	5567..5586	-	t0095020_21_4	401..421	-	t0064917_41_5	1990..2030
t0005701_20_60	3616..3635	-	t0059581_29_6	1515..1543	-	t0001338_43_252	8149..8191	-	t0014052_26_25	5173..5198	-	t0075183_19_5	2268..2286	-	t0145649_29_2	19867..19895	-	t0770823_20_1	5001..5020	-	t0772367_29_1	1596..1624	-	t0109635_27_3	16354..16380	-	t0032372_24_11	682..705	-	t0042941_21_8	4919..4939	-	t0015006_33_23	171..203	-	t0067933_26_5	4262..4287	-	t0080333_20_4	4083..4102	-	t0054317_20_6	2442..2461	-	t0095320_24_4	5114..5137	-	t0065842_27_5	635..661
t0005706_20_60	2500..2519	-	t0059760_30_6	5642..5671	-	t0001355_37_249	10715..10751	-	t0014266_21_24	6406..6426	-	t0075664_28_5	3106..3133	-	t0146658_22_2	14503..14515	-	t0770318_20_1	20422..20441	-	t0772267_20_1	1834..1853	-	t0109926_20_3	30034..30053	-	t0032442_26_11	1614..1639	-	t0043066_29_8	3395..3423	-	t0015067_20_23	211..230	-	t0068677_24_5	3367..3390	-	t0082138_33_4	5650..5682	-	t0054878_29_6	4354..4382	-	t0096771_33_4	5556..5588	-	t0066027_20_5	3278..3297
t0005766_20_60	3440..3459	-	t0060165_28_6	5529..5556	-	t0001375_39_245	9429..9467	-	t0014356_23_24	5852..5874	-	t0075753_27_5	734..760	-	t0146868_38_2	18003..18040	-	t0770226_41_1	19729..19769	-	t0771821_26_1	1341..1366	-	t0111972_23_3	30096..30118	-	t0032527_20_11	1712..1731	-	t0043266_25_8	2214..2238	-	t0015111_42_23	280..321	-	t0068747_26_5	2347..2372	-	t0082223_20_4	2381..2400	-	t0055310_28_6	2545..2572	-	t0097134_28_4	311..338	-	t0067819_28_5	788..815
t0005780_27_60	312..338	-	t0060754_18_6	1338..1355	-	t0001401_42_241	8997..9038	-	t0014549_20_24	6908..6927	-	t0076658_19_5	3721..3739	-	t0147807_21_2	15945..15965	-	t0769682_23_1	12266..12288	-	t0771676_30_1	779..808	-	t0113572_22_3	14398..14419	-	t0032990_23_11	1371..1393	-	t0043512_28_8	3395..3422	-	t0015215_20_23	207..226	-	t0069754_24_5	2494..2517	-	t0082651_40_4	2551..2590	-	t0055322_23_6	3748..3770	-	t0097916_35_4	907..941	-	t0068394_20_5	1863..1882
t0005959_22_58	7413..7434	-	t0060876_20_6	4887..4906	-	t0001429_39_237	9001..9039	-	t0014586_25_24	5345..5369	-	t0076714_21_5	3490..3510	-	t0150797_20_2	7507..7526	-	t0769524_22_1	20628..20649	-	t0771283_20_1	1821..1840	-	t0116149_29_3	30005..30033	-	t0033942_20_10	1613..1632	-	t0043558_24_8	5789..5812	-	t0015368_40_23	424..463	-	t0069845_29_5	1792..1820	-	t0083811_41_4	5811..5851	-	t0056626_25_6	3782..3806	-	t0098928_20_4	440..459	-	t0069698_26_5	3268..3293
t0006047_20_57	3409..3428	-	t0061016_28_6	3790..3817	-	t0001466_27_231	10460..10486	-	t0014617_19_24	665..683	-	t0077019_27_4	2283..2309	-	t0150996_19_2	16536..16554	-	t0769073_29_1	22347..22356	-	t0769891_21_1	4309..4329	-	t0116426_23_3	30048..30070	-	t0034098_21_10	1413..1433	-	t0044136_27_8	277..303	-	t0015464_28_22	47..52	-	t0069925_27_5	2493..2519	-	t0084006_33_4	3955..3987	-	t0056806_22_6	5443..5464	-	t0099208_20_3	11876..11895	-	t0069963_22_5	4425..4446
t0006049_20_57	3489..3508	-	t0061263_20_6	1427..1446	-	t0001506_26_227	10460..10485	-	t0014659_27_24	1392..1418	-	t0077166_21_4	2920..2940	-	t0151139_20_2	7639..7658	-	t0768196_22_1	19638..19659	-	t0769576_22_1	5508..5529	-	t0116646_28_3	6653..6680	-	t0034431_24_10	2421..2444	-	t0044348_27_8	5281..5307	-	t0015827_27_22	180..206	-	t0071570_29_5	1785..1813	-	t0084399_34_4	3163..3196	-	t0057293_23_6	6231..6253	-	t0099241_29_3	4721..4749	-	t0070324_26_5	4126..4151
t0006102_20_57	4..23	-	t0061456_22_6	4372..4393	-	t0001516_27_225	10726..10752	-	t0014756_24_24	3541..3564	-	t0077326_20_4	2855..2874	-	t0151399_43_2	4079..4121	-	t0768067_37_1	25518..25554	-	t0769407_20_1	2296..2315	-	t0118294_22_3	30096..30117	-	t0034539_42_10	1284..1325	-	t0044799_26_8	6586..6611	-	t0016031_27_22	184..210	-	t0073295_29_5	1541..1569	-	t0085970_27_4	3760..3786	-	t0057866_26_6	1900..1925	-	t0099629_38_3	773..810	-	t0071061_21_5	705..725
t0006163_20_56	3789..3808	-	t0061665_20_6	4378..4397	-	t0001536_23_221	10634..10656	-	t0014761_24_23	4761..4784	-	t0077508_20_4	3428..3447	-	t0152162_22_2	13232..13253	-	t0767326_27_1	11672..11698	-	t0769403_22_1	779..800	-	t0118869_30_3	27380..27409	-	t0034883_21_10	2803..2823	-	t0045525_27_8	7423..7449	-	t0016235_27_21	181..207	-	t0074186_27_5	4105..4131	-	t0086113_20_4	3931..3950	-	t0058203_19_6	2561..2579	-	t0100141_21_3	590..610	-	t0071404_28_5	3280..3307
t0006213_27_56	4643..4669	-	t0061731_27_6	5449..5475	-	t0001549_19_218	10310..10328	-	t0014801_26_23	6364..6389	-	t0077675_20_4	1685..1704	-	t0154268_28_2	4597..4624	-	t0767231_28_1	22327..22354	-	t0769229_29_1	2763..2791	-	t0119041_23_3	11157..11179	-	t0035022_28_10	864..891	-	t0045766_20_8	1596..1615	-	t0016268_41_21	322..362	-	t0074310_18_5	2690..2698	-	t0089375_38_4	2696..2733	-	t0058565_26_6	6234..6259	-	t0101509_20_3	1032..1051	-	t0074478_28_5	3222..3249
t0006218_20_56	3657..3676	-	t0062435_21_6	2790..2810	-	t0001550_36_218	8960..8995	-	t0014945_22_23	3386..3407	-	t0077898_21_4	2917..2937	-	t0156276_27_2	13322..13348	-	t0767100_19_1	21717..21735	-	t0768789_27_1	4642..4668	-	t0119524_18_3	30222..30239	-	t0035400_23_10	563..585	-	t0045854_25_8	7373..7397	-	t0016364_28_21	212..239	-	t0074554_27_5	2490..2516	-	t0089471_34_4	2660..2693	-	t0059611_28_6	5441..5468	-	t0101811_25_3	483..507	-	t0074713_29_5	670..698
t0006228_20_55	2697..2716	-	t0062591_27_6	3135..3161	-	t0001556_26_217	6984..7009	-	t0015043_22_23	4433..4454	-	t0078276_23_4	3106..3128	-	t0157127_22_2	14524..14545	-	t0767088_19_1	15341..15359	-	t0768725_27_1	4832..4858	-	t0119579_28_3	12293..12320	-	t0035412_27_10	2133..2159	-	t0045857_20_8	7994..8013	-	t0016438_27_21	212..238	-	t0074822_26_5	3863..3888	-	t0089623_20_4	2648..2667	-	t0059860_25_6	5955..5979	-	t0102377_20_3	554..573	-	t0075053_21_5	2970..2990
t0006273_20_55	3854..3873	-	t0062818_27_6	3841..3867	-	t0001587_28_212	10725..10752	-	t0015174_21_23	748..768	-	t0078480_25_4	1923..1947	-	t0160584_22_2	8248..8269	-	t0766918_21_1	12415..12435	-	t0767947_20_1	5789..5808	-	t0121157_20_3	10093..10112	-	t0035618_20_10	119..138	-	t0045881_27_8	4863..4889	-	t0016598_25_21	185..209	-	t0075722_25_5	3367..3391	-	t0090732_43_4	2054..2096	-	t0059885_25_6	1319..1343	-	t0102464_19_3	910..928	-	t0075471_20_5	2312..2331
t0006390_20_54	4446..4465	-	t0063609_20_5	6061..6080	-	t0001597_40_210	10712..10751	-	t0015211_27_23	4822..4848	-	t0078724_29_4	3395..3423	-	t0161758_27_2	16501..16527	-	t0766578_25_1	6128..6152	-	t0767912_33_1	2152..2184	-	t0121499_20_3	10053..10072	-	t0035643_26_10	1411..1436	-	t0046610_28_7	2891..2918	-	t0016668_32_21	180..211	-	t0076162_21_5	4262..4282	-	t0090756_29_4	2661..2689	-	t0059891_22_6	3087..3108	-	t0102552_23_3	4223..4245	-	t0076894_20_4	1211..1230
t0006392_20_54	5589..5608	-	t0063613_20_5	1640..1659	-	t0001628_40_207	10711..10750	-	t0015334_25_23	8214..8238	-	t0078919_21_4	3106..3126	-	t0162107_27_2	14524..14550	-	t0766322_23_1	27264..27286	-	t0766662_22_1	5733..5754	-	t0121658_29_3	29972..30000	-	t0035841_28_10	2385..2412	-	t0046644_21_7	715..735	-	t0016748_36_21	171..206	-	t0077058_22_4	4259..4280	-	t0092164_35_4	4125..4159	-	t0059896_25_6	74..98	-	t0102555_20_3	972..991	-	t0077538_26_4	410..435
t0006502_20_53	3791..3810	-	t0063827_20_5	4823..4842	-	t0001638_40_205	8918..8957	-	t0015590_30_22	5345..5374	-	t0079679_21_4	1909..1929	-	t0164392_29_2	8430..8458	-	t0765779_28_1	22304..22331	-	t0766227_27_1	3338..3364	-	t0122425_20_3	30301..30320	-	t0036122_20_10	2488..2507	-	t0046645_24_7	4970..4993	-	t0016788_20_21	437..456	-	t0077351_22_4	2669..2690	-	t0092387_40_4	2591..2630	-	t0059971_23_6	4573..4595	-	t0102691_26_3	977..1002	-	t0079702_26_4	4346..4371
t0006517_26_53	4258..4283	-	t0064826_28_5	6226..6253	-	t0001720_23_196	4..26	-	t0015905_22_22	896..917	-	t0080862_20_4	2789..2808	-	t0166315_24_2	3817..3840	-	t0764526_28_1	33236..33263	-	t0765525_23_1	1413..1435	-	t0124590_22_3	31460..31481	-	t0036185_21_10	863..883	-	t0046725_21_7	5658..5678	-	t0016884_35_21	426..460	-	t0078026_24_4	2509..2518	-	t0092637_40_4	2694..2733	-	t0060674_25_6	6054..6078	-	t0104085_28_3	14109..14136	-	t0080751_29_4	4568..4596
t0006525_20_53	4030..4049	-	t0065095_19_5	5676..5694	-	t0001729_39_195	10715..10753	-	t0015998_22_22	5445..5466	-	t0081730_21_4	2251..2271	-	t0166406_20_2	16277..16296	-	t0764293_21_1	13927..13947	-	t0765096_23_1	3467..3489	-	t0124799_21_3	30101..30121	-	t0036288_20_10	3319..3338	-	t0047156_25_7	4263..4287	-	t0016890_29_21	174..202	-	t0078244_27_4	2532..2558	-	t0092722_20_4	4188..4207	-	t0060810_27_6	5955..5981	-	t0104525_22_3	907..928	-	t0080765_28_4	3803..3830
t0006529_28_53	7500..7527	-	t0065115_20_5	201..220	-	t0001736_18_194	9429..9446	-	t0016022_28_22	319..346	-	t0081768_20_4	3209..3228	-	t0167806_28_2	13321..13348	-	t0764191_21_1	9634..9654	-	t0764332_26_1	2569..2594	-	t0124886_24_3	10573..10596	-	t0036353_20_10	1193..1212	-	t0047748_26_7	4863..4888	-	t0017024_30_20	181..210	-	t0078546_29_4	4426..4454	-	t0093147_33_4	2734..2766	-	t0061921_27_6	3752..3778	-	t0104926_20_3	313..332	-	t0080979_25_4	3268..3292
t0006705_20_52	5070..5089	-	t0065802_20_5	614..633	-	t0001747_26_193	10725..10750	-	t0016109_26_22	4034..4059	-	t0081926_20_4	2791..2810	-	t0170289_29_2	14451..14479	-	t0763959_28_1	7252..7279	-	t0763426_20_1	1021..1040	-	t0126330_20_3	30176..30195	-	t0036501_23_10	3200..3222	-	t0047964_36_7	2133..2168	-	t0017102_20_20	182..201	-	t0078946_19_4	2494..2512	-	t0093986_22_4	2367..2388	-	t0062453_24_6	4354..4377	-	t0105203_28_3	896..923	-	t0082926_26_4	2535..2560
t0006711_20_52	4959..4978	-	t0066208_20_5	3376..3395	-	t0001753_38_192	10716..10753	-	t0016178_21_21	4189..4209	-	t0081998_20_4	5..24	-	t0170753_31_2	3939..3969	-	t0763181_26_1	33461..33486	-	t0763367_18_1	4592..4609	-	t0126919_22_3	14077..14098	-	t0036502_20_10	961..980	-	t0048898_24_7	5292..5315	-	t0017222_19_20	183..201	-	t0080725_23_4	2494..2516	-	t0094383_22_4	3752..3773	-	t0063267_28_5	5839..5866	-	t0105285_22_3	6388..6409	-	t0083081_22_4	3803..3824
t0006762_20_51	3770..3789	-	t0066259_19_5	3244..3262	-	t0001802_30_187	6807..6836	-	t0016180_27_21	6908..6934	-	t0082387_27_4	3527..3553	-	t0170808_30_2	18908..18937	-	t0763121_23_1	18227..18249	-	t0761958_27_1	4137..4163	-	t0126940_21_3	31597..31617	-	t0037220_24_9	1616..1639	-	t0049561_24_7	5788..5811	-	t0017446_35_20	212..246	-	t0081563_27_4	4288..4314	-	t0094459_34_4	6613..6646	-	t0063305_25_5	6053..6077	-	t0105842_22_3	6326..6347	-	t0083735_29_4	84..112
t0006806_21_51	6419..6439	-	t0066533_24_5	3135..3158	-	t0001824_36_186	10717..10752	-	t0016208_28_21	4761..4788	-	t0083173_24_4	735..758	-	t0172644_23_2	2854..2876	-	t0763084_22_1	1003..1024	-	t0761595_29_1	3668..3696	-	t0127141_23_3	14398..14420	-	t0037223_25_9	2884..2908	-	t0050390_27_7	5380..5406	-	t0017573_41_20	357..397	-	t0081581_22_4	329..350	-	t0094777_20_4	3553..3572	-	t0064072_20_5	3540..3559	-	t0105893_22_3	324..345	-	t0083752_22_4	1609..1630
t0006861_20_51	1554..1573	-	t0067162_20_5	1708..1727	-	t0001831_31_185	10720..10750	-	t0016289_23_21	5591..5613	-	t0083691_21_4	3820..3840	-	t0173369_30_2	24249..24278	-	t0761477_27_1	22501..22527	-	t0761235_21_1	6152..6172	-	t0128102_27_3	30005..30031	-	t0037772_30_9	2385..2414	-	t0050481_27_7	4792..4818	-	t0017671_18_20	1..18	-	t0081721_21_4	4184..4204	-	t0095005_28_4	2800..2827	-	t0064267_19_5	430..448	-	t0106069_20_3	6167..6186	-	t0085122_28_4	1840..1867
t0006862_27_51	397..423	-	t0067207_26_5	3712..3737	-	t0001837_35_184	9000..9034	-	t0016428_27_21	7307..7333	-	t0084448_29_4	910..938	-	t0176341_36_2	18904..18939	-	t0761242_24_1	11409..11432	-	t0761177_27_1	1237..1263	-	t0129084_26_3	27818..27843	-	t0038166_20_9	2884..2903	-	t0050964_23_7	7219..7241	-	t0017715_26_20	185..210	-	t0083103_22_4	847..868	-	t0095333_28_4	4300..4327	-	t0065185_28_5	5310..5337	-	t0106716_20_3	647..666	-	t0085573_20_4	5265..5284
t0006892_20_50	2486..2505	-	t0067670_21_5	6061..6081	-	t0001839_33_184	9002..9034	-	t0016505_29_21	6908..6936	-	t0085414_28_4	2334..2361	-	t0176577_34_2	4605..4638	-	t0761134_26_1	22495..22520	-	t0761033_20_1	1944..1963	-	t0129415_20_3	30178..30197	-	t0038215_20_9	1798..1817	-	t0051026_26_7	7700..7725	-	t0017805_28_19	53..69	-	t0083107_22_4	3491..3512	-	t0095749_41_4	2800..2840	-	t0066292_23_5	6054..6076	-	t0107309_22_3	441..462	-	t0085697_27_4	4000..4026
t0007011_20_50	2353..2372	-	t0069007_24_5	1270..1293	-	t0001848_31_183	8958..8988	-	t0016659_27_21	6907..6933	-	t0086338_29_4	2569..2597	-	t0176677_19_2	16908..16926	-	t0760668_27_1	1269..1295	-	t0759915_24_1	4403..4426	-	t0129488_20_3	10247..10266	-	t0038667_25_9	1778..1802	-	t0051068_27_7	7700..7726	-	t0017825_38_19	146..183	-	t0083453_24_4	2532..2555	-	t0096336_36_4	3094..3129	-	t0066473_27_5	6557..6583	-	t0107848_28_3	7490..7517	-	t0085784_20_4	1412..1431
t0007045_22_49	44..65	-	t0069159_21_5	2785..2805	-	t0001861_42_182	8960..9001	-	t0016829_28_21	665..692	-	t0086544_20_4	3182..3201	-	t0178095_36_2	7502..7537	-	t0760581_25_1	22190..22214	-	t0759706_20_1	4017..4036	-	t0129838_19_3	31521..31539	-	t0039066_20_9	567..586	-	t0051138_25_7	6204..6228	-	t0017901_29_19	47..53	-	t0084185_24_4	3610..3633	-	t0097848_32_4	3755..3786	-	t0066638_28_5	6226..6253	-	t0109622_20_3	954..973	-	t0085986_22_4	791..812
t0007046_20_49	5318..5337	-	t0069231_20_5	3640..3659	-	t0001869_34_181	10715..10748	-	t0017242_18_20	6908..6925	-	t0086601_21_4	1013..1033	-	t0178333_33_2	19859..19891	-	t0760570_22_1	19494..19515	-	t0759034_20_1	2940..2959	-	t0130996_20_3	30314..30333	-	t0039080_22_9	2803..2824	-	t0051825_20_7	1374..1393	-	t0018007_20_19	209..228	-	t0085135_20_4	1805..1824	-	t0098488_36_4	2661..2696	-	t0067556_29_5	3731..3759	-	t0111478_25_3	548..572	-	t0086122_20_4	3987..4006
t0007047_20_49	7664..7683	-	t0069516_20_5	2735..2754	-	t0001883_20_180	9395..9414	-	t0017281_25_20	4189..4213	-	t0088009_20_4	3009..3028	-	t0179613_29_2	7892..7920	-	t0759976_32_1	14539..14570	-	t0758972_24_1	5049..5072	-	t0131833_22_3	8278..8299	-	t0039126_27_9	1413..1439	-	t0052032_21_7	5303..5323	-	t0018097_34_19	184..217	-	t0085241_25_4	747..771	-	t0101053_38_3	2165..2202	-	t0068202_23_5	3726..3748	-	t0111732_35_3	625..659	-	t0086725_20_4	2159..2178
t0007186_20_48	6083..6102	-	t0069635_20_5	3244..3263	-	t0001887_37_180	10712..10748	-	t0017316_28_20	6907..6934	-	t0088021_20_4	1191..1210	-	t0180247_22_2	2037..2058	-	t0759882_24_1	19252..19275	-	t0758440_26_1	5602..5627	-	t0133016_20_3	10155..10174	-	t0039262_27_9	513..539	-	t0052132_25_7	4863..4887	-	t0018113_37_19	175..211	-	t0085501_28_4	4050..4077	-	t0101257_43_3	2368..2410	-	t0068810_28_5	3083..3110	-	t0113358_22_3	2183..2204	-	t0087238_24_4	2744..2767
t0007204_20_48	3703..3722	-	t0069659_21_5	713..733	-	t0001924_30_177	10903..10932	-	t0017376_22_20	4761..4782	-	t0088319_20_4	2269..2288	-	t0181004_27_2	7807..7833	-	t0758435_27_1	25283..25309	-	t0758006_20_1	2817..2836	-	t0135354_21_3	26658..26678	-	t0039276_20_9	2206..2225	-	t0052158_22_7	1701..1722	-	t0018250_36_19	426..461	-	t0085767_26_4	2490..2515	-	t0101802_34_3	2800..2833	-	t0069212_28_5	1015..1042	-	t0114728_28_3	979..1006	-	t0087298_22_4	1990..2011
t0007212_20_48	6105..6124	-	t0070022_20_5	2095..2114	-	t0001930_44_176	6807..6850	-	t0017531_30_20	6905..6934	-	t0088532_20_4	2815..2834	-	t0181903_29_2	3853..3881	-	t0758150_21_1	8973..8993	-	t0757982_28_1	4717..4744	-	t0136503_25_3	30005..30029	-	t0039657_20_9	1099..1118	-	t0052188_24_7	7766..7789	-	t0018318_31_19	173..203	-	t0086189_20_4	2172..2191	-	t0101822_20_3	2369..2388	-	t0069398_23_5	5439..5461	-	t0115729_23_3	13175..13186	-	t0087370_31_4	2101..2131
t0007249_24_48	3667..3690	-	t0070039_20_5	650..669	-	t0001935_27_176	6983..7009	-	t0017611_28_20	5641..5668	-	t0088543_27_4	88..114	-	t0182615_29_2	4168..4196	-	t0757794_23_1	6419..6441	-	t0757384_19_1	4171..4189	-	t0136521_34_3	12293..12326	-	t0040871_27_9	777..803	-	t0052248_27_7	6205..6231	-	t0018328_20_19	206..225	-	t0086722_25_4	3491..3515	-	t0101865_41_3	1914..1954	-	t0069560_20_5	2942..2961	-	t0116357_21_3	319..339	-	t0088199_25_4	1458..1482
t0007284_27_48	1968..1994	-	t0070048_26_5	1559..1584	-	t0001940_35_175	6807..6841	-	t0017779_27_19	721..747	-	t0088719_21_4	2815..2835	-	t0183846_20_2	17284..17303	-	t0757201_20_1	11555..11574	-	t0757269_19_1	6345..6355	-	t0136773_37_3	12572..12608	-	t0041554_20_8	2210..2229	-	t0052351_28_7	4157..4184	-	t0018397_38_19	493..530	-	t0086838_28_4	144..171	-	t0104103_32_3	2369..2400	-	t0070067_21_5	3135..3155	-	t0117215_20_3	12241..12260	-	t0088457_31_4	5234..5238
t0007295_20_48	7137..7156	-	t0070060_33_5	3712..3744	-	t0001969_39_173	10890..10928	-	t0018140_20_19	933..952	-	t0089875_20_4	2266..2285	-	t0185506_38_2	942..979	-	t0756599_24_1	13825..13848	-	t0757032_26_1	5277..5302	-	t0136788_20_3	10077..10096	-	t0041662_29_8	2556..2584	-	t0052485_19_7	4863..4881	-	t0018577_34_19	146..179	-	t0088771_27_4	2532..2558	-	t0104273_42_3	5369..5410	-	t0070076_26_5	3914..3939	-	t0118444_20_3	760..779	-	t0088485_22_4	4213..4234
t0007308_20_48	5658..5677	-	t0070459_26_5	5449..5474	-	t0001982_18_172	10732..10749	-	t0018162_29_19	4189..4217	-	t0090891_20_4	756..775	-	t0187203_22_2	14772..14793	-	t0755174_19_1	12496..12514	-	t0756714_21_1	2354..2374	-	t0137311_42_3	17261..17302	-	t0041965_29_8	979..1007	-	t0052721_19_7	4702..4720	-	t0018664_22_19	180..201	-	t0088995_28_4	1560..1587	-	t0104502_26_3	1781..1806	-	t0070676_28_5	3804..3831	-	t0119879_22_3	402..423	-	t0088727_25_4	725..749
t0007330_20_47	5069..5088	-	t0070628_20_5	1318..1337	-	t0001993_21_171	10308..10328	-	t0018252_26_19	933..958	-	t0090964_20_4	2253..2272	-	t0189130_21_2	19797..19817	-	t0755138_27_1	19497..19523	-	t0756372_26_1	4370..4395	-	t0137942_38_3	18362..18399	-	t0042065_26_8	2421..2446	-	t0053251_21_7	3483..3503	-	t0018694_32_19	1..32	-	t0089539_26_4	2037..2062	-	t0104709_25_3	12253..12277	-	t0071429_20_5	2474..2493	-	t0120744_25_3	664..688	-	t0089677_27_4	1990..2016
t0007341_20_47	7503..7522	-	t0070934_21_5	4806..4826	-	t0002006_41_169	7810..7850	-	t0018905_24_18	5889..5912	-	t0091345_21_4	2493..2513	-	t0189268_28_2	18000..18027	-	t0754825_37_1	21790..21826	-	t0756208_24_1	4534..4557	-	t0138022_25_3	30176..30200	-	t0042088_21_8	3319..3339	-	t0053484_24_7	3259..3282	-	t0018814_36_18	425..460	-	t0091391_28_4	4051..4078	-	t0106021_25_3	3012..3036	-	t0071742_22_5	767..788	-	t0120933_29_3	780..808	-	t0090548_20_4	794..813
t0007349_20_47	6548..6567	-	t0071146_24_5	3276..3299	-	t0002016_39_169	8960..8998	-	t0019024_23_18	5345..5367	-	t0091486_28_4	3206..3233	-	t0190181_18_2	14606..14623	-	t0754604_21_1	10010..10030	-	t0756037_26_1	5211..5236	-	t0138035_29_3	19058..19086	-	t0042106_22_8	1611..1632	-	t0053761_26_6	2214..2239	-	t0019069_20_18	455..474	-	t0091989_33_4	2840..2872	-	t0106066_20_3	5708..5727	-	t0072108_28_5	3304..3331	-	t0121065_26_3	307..332	-	t0090894_27_4	705..731
t0007362_20_47	1132..1151	-	t0071582_28_5	3270..3297	-	t0002025_34_168	7817..7850	-	t0019082_28_18	718..745	-	t0091490_21_4	4150..4170	-	t0190688_28_2	3970..3997	-	t0754570_25_1	22495..22519	-	t0755656_27_1	4566..4592	-	t0138667_27_3	29972..29998	-	t0042189_27_8	320..346	-	t0055556_30_6	4079..4108	-	t0019084_26_18	1..26	-	t0092798_27_4	3793..3819	-	t0106249_21_3	104..124	-	t0072582_20_5	1568..1587	-	t0122386_37_3	773..809	-	t0092559_43_4	3222..3264
t0007382_20_47	2656..2675	-	t0071691_20_5	5053..5072	-	t0002033_28_167	6807..6834	-	t0019123_24_18	4655..4678	-	t0091853_27_4	3527..3553	-	t0191437_22_2	13246..13267	-	t0754398_21_1	14776..14796	-	t0755490_19_1	984..1002	-	t0139378_19_3	30315..30333	-	t0042431_29_8	863..891	-	t0055827_20_6	1608..1627	-	t0019221_31_18	1..31	-	t0093395_28_4	3441..3468	-	t0106348_20_3	2528..2547	-	t0072592_22_5	6520..6541	-	t0124037_42_3	310..351	-	t0093547_23_4	655..677
t0007448_20_47	3614..3633	-	t0073023_21_5	3944..3964	-	t0002059_32_165	9003..9034	-	t0019191_22_18	6636..6657	-	t0092117_28_4	3394..3421	-	t0192287_22_2	7755..7776	-	t0754363_24_1	1432..1455	-	t0755438_20_1	4539..4558	-	t0139804_19_2	19597..19615	-	t0042652_21_8	1613..1633	-	t0056223_21_6	4079..4099	-	t0019352_20_18	429..448	-	t0093519_21_4	2739..2759	-	t0106935_31_3	5505..5535	-	t0073147_28_5	1854..1881	-	t0131300_26_3	590..615	-	t0093873_28_4	791..818
t0007473_20_47	6464..6483	-	t0073084_21_5	1703..1723	-	t0002065_30_165	8928..8957	-	t0019239_28_18	4189..4216	-	t0092232_28_4	1705..1732	-	t0194063_28_2	25271..25298	-	t0753020_24_1	11164..11187	-	t0754874_21_1	3605..3625	-	t0139929_29_2	7382..7410	-	t0043238_28_8	1371..1398	-	t0056249_25_6	5098..5122	-	t0019555_26_18	18..43	-	t0095246_25_4	2666..2690	-	t0107238_35_3	2255..2289	-	t0073530_25_5	6225..6249	-	t0131301_20_3	817..836	-	t0094707_20_4	1491..1510
t0007505_20_46	11..30	-	t0073156_28_5	1770..1797	-	t0002068_38_164	10890..10927	-	t0019257_28_18	3750..3777	-	t0092842_20_4	3400..3419	-	t0195702_26_2	7501..7526	-	t0752613_25_1	21404..21428	-	t0754436_31_1	4367..4397	-	t0141705_22_2	30012..30033	-	t0044123_28_8	2008..2035	-	t0056817_29_6	826..854	-	t0019755_29_18	181..209	-	t0095261_22_4	4389..4410	-	t0108022_31_3	1838..1868	-	t0073626_23_5	2306..2328	-	t0131732_32_3	908..939	-	t0094969_27_4	791..817
t0007507_20_46	4489..4508	-	t0073326_20_5	1949..1968	-	t0002070_41_164	10711..10751	-	t0019258_21_18	665..685	-	t0093814_20_4	1913..1932	-	t0197282_20_2	20418..20437	-	t0752561_20_1	22495..22514	-	t0754350_28_1	3283..3310	-	t0142207_23_2	30065..30087	-	t0044251_26_8	1295..1311	-	t0057292_19_6	225..243	-	t0019841_36_17	184..219	-	t0096074_28_4	2532..2559	-	t0108495_26_3	2255..2280	-	t0073658_28_5	5440..5467	-	t0131795_26_3	14490..14515	-	t0095228_26_4	1990..2015
t0007551_20_46	6355..6374	-	t0073556_20_5	4284..4303	-	t0002077_27_164	9388..9414	-	t0019303_25_18	4543..4567	-	t0093919_28_4	282..309	-	t0197492_35_2	17003..17037	-	t0752001_35_1	28773..28807	-	t0753514_25_1	2721..2745	-	t0142879_28_2	16849..16876	-	t0044373_22_8	1190..1211	-	t0057473_20_6	3387..3406	-	t0019885_34_17	212..245	-	t0096252_24_4	852..875	-	t0109283_28_3	4137..4164	-	t0073744_21_5	5439..5459	-	t0132869_20_3	983..1002	-	t0095363_27_4	1987..2013
t0007599_20_46	1527..1546	-	t0074151_20_5	763..782	-	t0002115_25_161	10805..10829	-	t0019325_24_18	5591..5614	-	t0094362_23_4	3206..3228	-	t0198129_24_2	3260..3283	-	t0751944_35_1	20382..20416	-	t0753464_29_1	5595..5623	-	t0144083_29_2	7383..7411	-	t0044862_22_8	1552..1573	-	t0058261_21_6	3428..3448	-	t0019980_34_17	322..355	-	t0096943_27_4	3192..3218	-	t0109525_27_3	2887..2913	-	t0074557_25_5	4799..4823	-	t0133027_35_3	590..624	-	t0095537_28_4	5062..5089
t0007693_20_45	2913..2932	-	t0074514_20_5	3576..3595	-	t0002117_37_161	9429..9465	-	t0019343_21_18	7083..7103	-	t0094371_21_4	15..35	-	t0198159_20_2	14451..14470	-	t0751467_20_1	27801..27820	-	t0753313_27_1	3894..3920	-	t0144167_20_2	10612..10631	-	t0044991_28_8	2803..2830	-	t0058449_29_6	4863..4891	-	t0020003_42_17	181..222	-	t0097405_26_4	2773..2798	-	t0109589_36_3	2365..2400	-	t0074997_20_5	2440..2459	-	t0133412_20_3	974..993	-	t0097428_28_4	1712..1739
t0007734_20_45	7419..7438	-	t0074536_20_5	1207..1226	-	t0002122_32_161	8965..8996	-	t0019376_27_18	7687..7713	-	t0094973_25_4	3887..3911	-	t0198209_20_2	25631..25650	-	t0750806_25_1	11759..11783	-	t0753220_28_1	5552..5579	-	t0144450_20_2	10566..10585	-	t0045882_38_8	513..550	-	t0058921_28_6	5383..5410	-	t0020057_20_17	279..298	-	t0097433_28_4	4051..4078	-	t0109924_19_3	4308..4326	-	t0075392_20_5	2911..2930	-	t0133538_18_3	6388..6405	-	t0097496_27_4	1491..1517
t0007743_20_45	7335..7354	-	t0074632_27_5	1558..1584	-	t0002136_35_160	10714..10748	-	t0019414_28_18	748..775	-	t0095032_19_4	3210..3228	-	t0198362_21_2	14451..14471	-	t0750779_20_1	5814..5833	-	t0753211_27_1	5054..5080	-	t0144557_20_2	10250..10269	-	t0045999_21_8	119..139	-	t0059817_22_6	4157..4178	-	t0020502_27_17	430..456	-	t0099326_21_3	4262..4282	-	t0110532_35_3	12253..12287	-	t0075495_20_5	2379..2398	-	t0134832_40_3	769..808	-	t0098009_28_4	1990..2017
t0007750_27_45	5928..5954	-	t0075026_43_5	1515..1557	-	t0002159_24_158	9392..9415	-	t0019594_19_18	4034..4052	-	t0095209_22_4	1705..1726	-	t0199679_21_2	731..741	-	t0750449_23_1	27761..27783	-	t0753030_20_1	2945..2964	-	t0146734_19_2	17617..17629	-	t0046189_20_8	1190..1209	-	t0060158_28_6	5383..5410	-	t0020523_39_17	181..219	-	t0099434_26_3	1216..1241	-	t0111207_31_3	6013..6043	-	t0075537_25_5	4444..4468	-	t0135493_40_3	770..809	-	t0098314_27_4	670..696
t0007759_20_45	4516..4535	-	t0075048_28_5	1985..2012	-	t0002173_44_157	10708..10751	-	t0019635_25_18	2209..2233	-	t0096218_28_4	4130..4150	-	t0200167_21_2	2037..2057	-	t0749154_28_1	28087..28114	-	t0752881_20_1	2598..2617	-	t0147604_19_2	10108..10126	-	t0046272_29_8	303..331	-	t0060640_20_6	4096..4115	-	t0020613_40_17	254..293	-	t0099524_29_3	2532..2560	-	t0111497_33_3	5731..5763	-	t0075586_28_5	6729..6756	-	t0136323_20_3	14252..14271	-	t0098830_36_4	836..871
t0007761_26_45	5395..5420	-	t0075179_20_5	5604..5623	-	t0002176_21_157	8968..8988	-	t0019760_21_18	107..127	-	t0096448_27_4	4444..4470	-	t0200193_21_2	25694..25714	-	t0748034_20_1	2069..2088	-	t0752557_24_1	3602..3625	-	t0148086_20_2	9981..10000	-	t0046488_24_8	3401..3424	-	t0060856_23_6	3395..3417	-	t0020848_41_17	171..211	-	t0100640_24_3	1022..1045	-	t0111610_44_3	3277..3320	-	t0076131_20_5	6234..6253	-	t0136440_31_3	325..355	-	t0098975_21_4	4436..4456
t0007816_26_45	1972..1997	-	t0075481_27_5	1270..1296	-	t0002182_23_156	9393..9415	-	t0019812_29_17	454..482	-	t0096736_20_4	2271..2290	-	t0200738_25_2	5350..5374	-	t0746121_25_1	27266..27290	-	t0752125_28_1	2157..2184	-	t0149186_20_2	9988..10007	-	t0046513_20_8	1471..1490	-	t0060866_24_6	3396..3419	-	t0020943_27_17	204..230	-	t0101260_29_3	863..891	-	t0112081_24_3	5740..5763	-	t0076557_26_5	4354..4379	-	t0136930_22_3	402..423	-	t0099381_28_3	1841..1868
t0007935_20_44	1749..1768	-	t0076054_25_5	6132..6156	-	t0002212_28_154	10517..10544	-	t0020034_29_17	3677..3699	-	t0097284_22_4	715..736	-	t0200885_30_2	18908..18937	-	t0746050_26_1	15114..15139	-	t0751918_26_1	2270..2295	-	t0149339_21_2	26002..26022	-	t0046608_20_7	1794..1813	-	t0061575_21_6	659..679	-	t0021015_21_16	183..203	-	t0101368_27_3	4426..4452	-	t0112312_43_3	5505..5547	-	t0076574_25_5	5439..5463	-	t0138199_21_3	402..422	-	t0100079_34_3	5126..5159
t0007958_20_44	1553..1572	-	t0077368_22_4	5696..5717	-	t0002227_19_153	10311..10329	-	t0020049_20_17	545..564	-	t0097337_28_4	3993..4020	-	t0202804_29_2	24239..24267	-	t0745950_27_1	27419..27445	-	t0751824_26_1	4461..4486	-	t0149923_20_2	3698..3717	-	t0047304_22_7	864..885	-	t0062140_23_6	5693..5715	-	t0021187_20_16	50..69	-	t0101385_22_3	4051..4072	-	t0112345_26_3	2551..2576	-	t0076637_20_5	24..43	-	t0140192_30_2	4223..4252	-	t0100269_19_3	3279..3297
t0008073_24_43	5967..5990	-	t0077419_21_4	5071..5091	-	t0002234_38_153	9430..9467	-	t0020061_27_17	4430..4456	-	t0097879_27_4	1705..1731	-	t0203921_26_2	13707..13732	-	t0745645_25_1	13141..13165	-	t0750495_26_1	2152..2177	-	t0150457_24_2	30065..30088	-	t0047443_20_7	781..800	-	t0063009_20_6	773..792	-	t0021270_32_16	171..202	-	t0101433_28_3	1627..1654	-	t0114325_27_3	2801..2827	-	t0077223_20_4	2865..2884	-	t0140375_24_2	12279..12302	-	t0102121_27_3	836..862
t0008076_20_43	7418..7437	-	t0077909_28_4	5407..5434	-	t0002250_31_152	8966..8996	-	t0020111_23_17	1255..1277	-	t0098192_21_4	3286..3306	-	t0204147_38_2	15072..15109	-	t0745154_28_1	6326..6333	-	t0749833_21_1	3882..3902	-	t0154104_22_2	7033..7054	-	t0047520_19_7	1083..1101	-	t0063027_28_6	4702..4729	-	t0021299_38_16	424..461	-	t0103978_29_3	3491..3519	-	t0114428_29_3	10553..10581	-	t0077937_28_4	5440..5467	-	t0141063_21_2	1007..1027	-	t0102616_20_3	3731..3750
t0008089_20_43	4174..4193	-	t0078129_20_4	5423..5442	-	t0002255_40_151	8961..9000	-	t0020247_29_17	5173..5201	-	t0099330_21_3	2213..2233	-	t0204300_19_2	7475..7493	-	t0745045_20_1	23782..23801	-	t0749525_20_1	6276..6295	-	t0155904_21_2	17726..17746	-	t0047867_28_7	769..796	-	t0063135_20_5	3448..3467	-	t0021354_22_16	18..39	-	t0104115_29_3	1789..1817	-	t0114443_29_3	2372..2400	-	t0078642_28_4	3044..3071	-	t0141615_23_2	14490..14512	-	t0104593_27_3	4193..4219
t0008153_20_43	6241..6260	-	t0078903_26_4	5529..5554	-	t0002267_23_151	10636..10658	-	t0020295_20_17	6558..6577	-	t0099456_21_3	4000..4020	-	t0204530_26_2	3523..3548	-	t0744728_20_1	120..139	-	t0749181_21_1	1446..1466	-	t0156449_24_2	30049..30072	-	t0047930_20_7	436..455	-	t0063620_20_5	2033..2052	-	t0021417_33_16	181..213	-	t0104908_27_3	4389..4415	-	t0114554_20_3	2208..2227	-	t0078763_25_4	1495..1519	-	t0144110_40_2	4488..4527	-	t0104668_27_3	3804..3830
t0008177_21_43	3979..3999	-	t0079079_20_4	5741..5760	-	t0002277_41_150	6806..6846	-	t0020402_28_17	7442..7469	-	t0099550_21_3	1611..1631	-	t0204748_33_2	18003..18035	-	t0744592_20_1	25101..25120	-	t0749111_18_1	5261..5278	-	t0156773_27_2	18450..18476	-	t0047943_20_7	780..799	-	t0064151_22_5	165..186	-	t0022296_20_15	20..39	-	t0105110_29_3	1613..1641	-	t0114852_27_3	2734..2760	-	t0080415_22_4	4799..4820	-	t0144793_36_2	774..809	-	t0107257_23_3	1458..1480
t0008211_20_43	4051..4070	-	t0079082_20_4	1638..1657	-	t0002295_35_148	8923..8957	-	t0020481_25_17	6908..6932	-	t0099568_21_3	717..737	-	t0205357_21_2	19587..19607	-	t0744500_30_1	19881..19910	-	t0748807_20_1	4462..4481	-	t0157273_36_2	12293..12328	-	t0048116_25_7	858..882	-	t0064289_25_5	4702..4726	-	t0022701_21_15	182..202	-	t0106545_25_3	2540..2564	-	t0115283_41_3	2312..2352	-	t0081739_27_4	3805..3831	-	t0144981_20_2	784..803	-	t0107262_20_3	2669..2688
t0008338_28_42	4741..4768	-	t0079771_27_4	1270..1296	-	t0002308_21_148	9002..9022	-	t0020625_26_17	6550..6575	-	t0100147_21_3	2355..2375	-	t0205943_21_2	16322..16342	-	t0744476_26_1	33280..33305	-	t0748545_27_1	4971..4997	-	t0157385_24_2	26502..26525	-	t0048498_21_7	1843..1863	-	t0064460_26_5	4043..4068	-	t0022913_20_15	2..21	-	t0107430_22_3	291..312	-	t0115793_28_3	2255..2282	-	t0082381_28_4	6520..6547	-	t0145067_25_2	17794..17818	-	t0107893_21_3	635..655
t0008347_20_42	7104..7123	-	t0079794_20_4	3070..3089	-	t0002345_31_146	10721..10751	-	t0020655_24_17	2027..2050	-	t0100937_20_3	3357..3376	-	t0207980_20_2	25617..25636	-	t0744225_18_1	905..922	-	t0748464_26_1	4305..4330	-	t0159728_20_2	6928..6947	-	t0048553_22_7	733..754	-	t0064543_25_5	7520..7544	-	t0022922_43_15	322..364	-	t0107720_24_3	2409..2432	-	t0117299_40_3	2054..2093	-	t0083721_28_4	4948..4975	-	t0145604_43_2	762..804	-	t0109205_35_3	3222..3256
t0008396_20_42	4834..4853	-	t0079930_22_4	5674..5695	-	t0002357_32_145	10719..10750	-	t0020700_22_17	6465..6486	-	t0101100_20_3	2621..2640	-	t0208769_20_2	16521..16540	-	t0744026_21_1	21932..21952	-	t0747745_23_1	4026..4048	-	t0160783_24_2	31575..31598	-	t0049896_20_7	999..1018	-	t0064742_28_5	3429..3456	-	t0023006_27_15	185..211	-	t0107976_26_3	291..316	-	t0119322_25_3	2920..2944	-	t0084735_20_4	3050..3069	-	t0145860_20_2	638..657	-	t0109866_26_3	1876..1901
t0008407_21_42	2498..2518	-	t0080744_21_4	6012..6025	-	t0002436_36_141	10715..10750	-	t0020728_23_17	4959..4981	-	t0101555_21_3	2916..2936	-	t0209176_22_2	3527..3548	-	t0743571_28_1	14176..14203	-	t0747651_18_1	5417..5434	-	t0161027_20_2	12550..12569	-	t0050061_28_7	3167..3194	-	t0064919_28_5	3394..3421	-	t0023204_20_15	151..170	-	t0108352_24_3	4262..4285	-	t0119563_38_3	3988..4025	-	t0084780_20_4	2552..2571	-	t0147140_19_2	2642..2660	-	t0110773_27_3	1712..1738
t0008485_20_41	4958..4977	-	t0080877_28_4	130..157	-	t0002453_31_140	8161..8191	-	t0020905_20_17	718..737	-	t0102107_21_3	3295..3315	-	t0211098_20_2	15752..15771	-	t0743506_34_1	22150..22183	-	t0746950_33_1	2578..2610	-	t0161784_25_2	30025..30049	-	t0050716_27_7	777..803	-	t0065607_21_5	2214..2234	-	t0023438_20_15	26..45	-	t0109512_26_3	4184..4209	-	t0120055_42_3	3178..3219	-	t0084832_22_4	5314..5335	-	t0147359_21_2	6403..6423	-	t0111032_30_3	2101..2130
t0008568_26_41	2480..2505	-	t0081022_22_4	1793..1814	-	t0002457_22_140	9379..9400	-	t0020923_22_17	1466..1487	-	t0102828_20_3	2026..2045	-	t0211414_28_2	14574..14601	-	t0742234_21_1	983..1003	-	t0746741_26_1	3602..3627	-	t0162048_27_2	11744..11770	-	t0050860_28_7	1413..1440	-	t0065736_20_5	7103..7122	-	t0023511_36_15	430..465	-	t0109521_25_3	769..793	-	t0120747_34_3	10550..10583	-	t0084859_21_4	5437..5457	-	t0147794_22_2	1007..1028	-	t0111620_29_3	1840..1868
t0008632_20_41	1625..1644	-	t0081227_20_4	4847..4866	-	t0002465_30_139	8729..8758	-	t0021121_22_16	3815..3836	-	t0103234_20_3	3536..3555	-	t0212180_20_2	20731..20750	-	t0741986_23_1	27985..28007	-	t0746538_27_1	5602..5628	-	t0163121_30_2	16354..16383	-	t0050963_25_7	1413..1437	-	t0066644_20_5	6594..6613	-	t0023578_34_15	173..206	-	t0109803_20_3	2494..2513	-	t0121137_40_3	4194..4233	-	t0085480_21_4	3763..3783	-	t0148166_28_2	6116..6143	-	t0112314_28_3	836..863
t0008643_20_40	2354..2373	-	t0081547_21_4	1082..1102	-	t0002470_31_139	10897..10927	-	t0021140_22_16	5145..5166	-	t0104146_20_3	705..724	-	t0213563_21_2	18412..18432	-	t0741878_28_1	10323..10350	-	t0745843_28_1	2395..2422	-	t0164438_18_2	10108..10125	-	t0051380_20_7	634..653	-	t0066710_18_5	5788..5805	-	t0023769_20_15	19..38	-	t0109863_25_3	4051..4075	-	t0121894_20_3	3560..3579	-	t0086230_18_4	4573..4590	-	t0149102_42_2	762..803	-	t0112332_27_3	3662..3688
t0008655_20_40	6462..6481	-	t0081797_26_4	2960..2985	-	t0002474_41_139	8997..9037	-	t0021150_20_16	4711..4730	-	t0104317_19_3	3723..3741	-	t0214369_36_2	18908..18943	-	t0741529_28_1	15341..15368	-	t0745134_20_1	4506..4525	-	t0166502_21_2	27890..27910	-	t0051744_20_7	1614..1633	-	t0066976_27_5	7095..7121	-	t0023954_32_15	280..311	-	t0110516_28_3	1033..1060	-	t0121992_26_3	2655..2680	-	t0086526_27_4	6325..6351	-	t0149436_22_2	481..502	-	t0112463_31_3	3264..3294
t0008657_20_40	1699..1718	-	t0082055_21_4	5753..5773	-	t0002480_40_138	8999..9038	-	t0021167_27_16	4034..4060	-	t0105463_26_3	3762..3787	-	t0214581_19_2	25332..25350	-	t0741494_29_1	15338..15366	-	t0744842_20_1	2332..2351	-	t0166889_29_2	11221..11249	-	t0052889_24_7	863..886	-	t0067256_20_5	2636..2655	-	t0024124_35_14	426..460	-	t0111096_26_3	3448..3473	-	t0122156_20_3	2605..2624	-	t0087216_20_4	6738..6757	-	t0149480_33_2	614..646	-	t0112587_41_3	3264..3304
t0008671_28_40	7362..7389	-	t0082301_20_4	2826..2845	-	t0002492_42_138	10890..10931	-	t0021459_25_16	3433..3457	-	t0105557_24_3	1924..1947	-	t0216896_20_2	8462..8481	-	t0741227_25_1	12289..12313	-	t0744221_20_1	4507..4526	-	t0167714_28_2	7241..7268	-	t0053090_27_7	3197..3223	-	t0068208_32_5	115..146	-	t0024134_28_14	175..202	-	t0112059_20_3	3491..3510	-	t0122583_32_3	2551..2582	-	t0087365_44_4	2867..2910	-	t0149768_25_2	14112..14136	-	t0112789_26_3	1607..1632
t0008750_20_40	3934..3953	-	t0082472_21_4	642..662	-	t0002496_33_138	10900..10932	-	t0021972_24_16	721..744	-	t0105745_20_3	2922..2941	-	t0216951_21_2	3051..3071	-	t0740816_29_1	21744..21772	-	t0743530_20_1	2874..2893	-	t0168580_24_2	30222..30245	-	t0053154_20_7	856..875	-	t0068442_23_5	5293..5315	-	t0024141_20_14	180..199	-	t0112584_28_3	4105..4132	-	t0122601_20_3	2800..2819	-	t0090129_20_4	387..406	-	t0150095_20_2	774..793	-	t0114176_23_3	3834..3856
t0008764_27_40	7405..7431	-	t0082497_40_4	3712..3751	-	t0002498_39_137	2406..2444	-	t0022387_22_15	5846..5867	-	t0106236_23_3	2268..2290	-	t0217536_38_2	19381..19418	-	t0740623_22_1	5989..6010	-	t0742585_21_1	1231..1251	-	t0169243_27_2	28355..28381	-	t0053248_24_7	303..326	-	t0068622_28_5	4089..4116	-	t0024363_40_14	424..463	-	t0112660_27_3	1785..1811	-	t0123139_32_3	5512..5543	-	t0090422_19_4	1566..1584	-	t0150263_21_2	783..803	-	t0114497_29_3	3834..3862
t0008782_20_40	711..730	-	t0082677_26_4	6226..6251	-	t0002541_32_135	3..34	-	t0022527_24_15	2027..2050	-	t0106544_20_3	2821..2840	-	t0219696_23_2	3939..3961	-	t0739793_21_1	16875..16895	-	t0742308_21_1	5535..5555	-	t0169533_22_2	30438..30459	-	t0053658_28_6	658..685	-	t0068963_20_5	7706..7725	-	t0024469_41_14	181..221	-	t0112742_27_3	3863..3889	-	t0124072_27_3	2367..2393	-	t0090524_27_4	3748..3774	-	t0150661_36_2	577..612	-	t0114609_39_3	1990..2028
t0008821_22_40	7500..7521	-	t0082678_21_4	5772..5792	-	t0002554_20_134	2900..2919	-	t0022572_23_15	4543..4565	-	t0106550_20_3	3816..3835	-	t0219851_27_2	4685..4711	-	t0739720_36_1	25631..25666	-	t0741621_20_1	5984..6003	-	t0170316_28_2	19454..19481	-	t0053697_28_6	1663..1690	-	t0069048_30_5	5098..5127	-	t0024511_39_14	258..296	-	t0112822_26_3	3967..3992	-	t0124131_41_3	2367..2407	-	t0090769_19_4	814..832	-	t0150703_20_2	768..787	-	t0115036_20_3	4874..4893
t0008851_20_40	3553..3572	-	t0084670_20_4	1574..1593	-	t0002566_34_133	3..36	-	t0022652_24_15	7151..7174	-	t0107786_20_3	754..773	-	t0222136_20_2	19811..19830	-	t0739463_33_1	26960..26992	-	t0741477_21_1	2894..2914	-	t0170870_27_2	14997..15023	-	t0054045_29_6	1413..1441	-	t0069060_20_5	2539..2558	-	t0024598_36_14	326..361	-	t0113865_28_3	1624..1651	-	t0124668_26_3	3467..3492	-	t0091077_22_4	5405..5426	-	t0151641_20_2	898..917	-	t0115197_30_3	3740..3769
t0008858_20_40	6764..6783	-	t0085133_21_4	717..737	-	t0002574_41_133	8998..9038	-	t0022831_25_15	4761..4785	-	t0107844_23_3	3816..3838	-	t0222196_25_2	4524..4548	-	t0739012_20_1	19303..19322	-	t0741295_23_1	699..721	-	t0170904_21_2	28249..28269	-	t0054395_24_6	2245..2268	-	t0069122_22_5	4863..4884	-	t0024694_22_14	184..205	-	t0114689_21_3	4430..4438	-	t0124729_26_3	3178..3203	-	t0091349_26_4	3044..3069	-	t0153096_38_2	774..811	-	t0115464_20_3	1993..2012
t0008869_20_40	3674..3693	-	t0085343_20_4	4691..4710	-	t0002582_27_132	10631..10657	-	t0022848_25_15	6506..6530	-	t0108378_20_3	3289..3308	-	t0223858_24_2	4597..4620	-	t0738584_35_1	21748..21782	-	t0741067_36_1	2072..2107	-	t0176338_24_2	7244..7267	-	t0054680_24_6	3279..3302	-	t0069256_27_5	5147..5173	-	t0024698_37_14	426..462	-	t0115021_22_3	4435..4456	-	t0124791_34_3	3384..3417	-	t0091981_28_4	3135..3162	-	t0153167_30_2	627..656	-	t0115502_28_3	2522..2549
t0008916_20_39	5508..5527	-	t0085772_20_4	1515..1534	-	t0002597_38_132	2406..2443	-	t0022980_29_15	3433..3461	-	t0108521_21_3	3905..3925	-	t0224195_28_2	7763..7781	-	t0738338_23_1	214..236	-	t0740601_27_1	5605..5631	-	t0176524_26_2	32556..32581	-	t0054956_20_6	1611..1630	-	t0069826_21_5	7607..7627	-	t0024948_41_14	426..466	-	t0116937_25_3	2490..2514	-	t0125857_35_3	2591..2625	-	t0092535_22_4	1354..1375	-	t0153419_40_2	599..638	-	t0115565_23_3	1168..1190
t0008929_20_39	1652..1671	-	t0085958_20_4	289..308	-	t0002599_32_132	8964..8995	-	t0023189_28_15	4969..4996	-	t0108932_20_3	1440..1459	-	t0224947_24_2	13476..13499	-	t0738282_32_1	33234..33265	-	t0740534_20_1	6381..6400	-	t0176547_25_2	10010..10034	-	t0055341_28_6	1496..1523	-	t0069951_21_5	7233..7253	-	t0025184_20_14	133..152	-	t0120543_29_3	1681..1709	-	t0126853_25_3	2255..2279	-	t0092676_20_4	2377..2396	-	t0153863_26_2	783..808	-	t0115947_27_3	278..304
t0008975_20_39	2557..2576	-	t0087086_26_4	4491..4516	-	t0002629_39_130	10894..10932	-	t0023239_28_15	3524..3551	-	t0109968_20_3	3665..3684	-	t0225045_34_2	18906..18939	-	t0737774_21_1	737..757	-	t0739499_28_1	3539..3566	-	t0177308_21_2	28606..28626	-	t0056140_26_6	1611..1636	-	t0070770_24_5	4792..4815	-	t0025317_20_14	19..38	-	t0120964_29_3	3868..3896	-	t0126923_25_3	5888..5912	-	t0092965_29_4	3810..3838	-	t0153872_21_2	429..449	-	t0116132_30_3	4424..4453
t0009057_20_39	2887..2906	-	t0087421_19_4	2595..2613	-	t0002635_28_130	10634..10661	-	t0023651_18_15	155..172	-	t0110545_19_3	700..718	-	t0225585_35_2	18003..18037	-	t0737770_24_1	27985..28008	-	t0739449_22_1	1983..2004	-	t0177473_25_2	10108..10132	-	t0056378_20_6	3388..3407	-	t0071156_27_5	4013..4039	-	t0025472_36_14	181..216	-	t0121841_29_3	1622..1650	-	t0127621_40_3	12322..12361	-	t0093206_27_4	2910..2936	-	t0155002_20_2	665..684	-	t0116272_20_3	2208..2227
t0009090_20_38	7460..7479	-	t0088162_27_4	206..232	-	t0002636_31_130	9008..9038	-	t0024232_23_14	5173..5195	-	t0110581_20_3	3592..3611	-	t0226477_22_2	2217..2238	-	t0737667_25_1	19316..19340	-	t0738323_20_1	4017..4036	-	t0178469_25_2	6962..6986	-	t0056617_20_6	1495..1514	-	t0072059_20_5	743..762	-	t0025632_20_14	2..21	-	t0122125_24_3	2490..2513	-	t0127778_21_3	3331..3351	-	t0093494_20_4	1618..1637	-	t0155356_20_2	987..1006	-	t0117822_35_3	5126..5160
t0009152_20_38	6636..6655	-	t0089027_20_4	3025..3044	-	t0002715_39_127	8919..8957	-	t0024305_20_14	6553..6572	-	t0110755_22_3	1013..1034	-	t0229346_25_2	4168..4192	-	t0737208_28_1	9055..9082	-	t0738113_36_1	2152..2187	-	t0179191_19_2	17126..17144	-	t0057805_22_6	863..884	-	t0072072_20_5	5915..5934	-	t0025753_37_14	425..461	-	t0122813_27_3	1627..1653	-	t0128197_40_3	5504..5543	-	t0094876_27_4	814..840	-	t0155397_36_2	905..940	-	t0117849_28_3	4141..4168
t0009158_20_38	1302..1321	-	t0089113_23_4	5718..5740	-	t0002720_42_126	6807..6848	-	t0024322_28_14	4582..4609	-	t0111359_27_3	3883..3909	-	t0229625_22_2	13574..13595	-	t0737105_20_1	11758..11777	-	t0737822_26_1	4534..4559	-	t0179325_25_2	26990..27014	-	t0058032_21_6	517..537	-	t0072115_20_5	7104..7123	-	t0025945_28_13	424..451	-	t0123657_20_3	3199..3218	-	t0129331_35_3	2551..2585	-	t0094920_25_4	1445..1469	-	t0156918_37_2	5114..5150	-	t0117967_29_3	5126..5154
t0009306_20_38	2304..2323	-	t0089271_21_4	293..313	-	t0002721_41_126	7933..7973	-	t0024425_25_14	3677..3695	-	t0112374_21_3	2292..2312	-	t0230391_20_2	7816..7835	-	t0736815_20_1	19215..19234	-	t0737308_28_1	4408..4435	-	t0180055_23_2	29297..29319	-	t0058047_26_6	681..706	-	t0072148_24_5	1218..1241	-	t0026248_38_13	1..38	-	t0123906_23_3	2490..2512	-	t0129586_22_3	1393..1414	-	t0095380_24_4	3696..3719	-	t0157026_31_2	307..337	-	t0118088_28_3	789..816
t0009409_20_37	7420..7439	-	t0090388_29_4	5407..5435	-	t0002734_39_126	8958..8996	-	t0024575_28_14	363..390	-	t0112544_29_3	3527..3555	-	t0231218_33_2	19639..19671	-	t0736753_24_1	21752..21775	-	t0735940_20_1	4575..4594	-	t0180235_20_2	28426..28445	-	t0058073_41_6	617..657	-	t0072186_20_5	5806..5825	-	t0026582_20_13	212..231	-	t0126596_29_3	3256..3284	-	t0129973_36_3	3988..4023	-	t0095433_25_4	3135..3159	-	t0157405_33_2	907..939	-	t0118374_28_3	1985..2012
t0009453_20_37	3914..3933	-	t0090474_20_4	762..781	-	t0002739_33_125	6807..6839	-	t0024748_23_14	5809..5831	-	t0113529_20_3	2404..2423	-	t0231254_27_2	17945..17971	-	t0736179_21_1	24764..24784	-	t0734974_18_1	1446..1463	-	t0182148_20_2	19453..19472	-	t0059477_28_6	563..590	-	t0072502_27_5	7423..7449	-	t0026616_20_13	54..73	-	t0128529_38_3	2494..2531	-	t0131509_23_3	4499..4521	-	t0095955_29_4	3768..3796	-	t0157487_22_2	402..423	-	t0118820_28_3	788..815
t0009489_20_37	4496..4515	-	t0090585_20_4	1406..1425	-	t0002742_29_125	8728..8756	-	t0024782_28_14	4761..4788	-	t0113765_20_3	1783..1802	-	t0232831_18_2	19797..19814	-	t0735999_25_1	26783..26807	-	t0734350_29_1	3576..3604	-	t0182840_27_2	8092..8118	-	t0059810_24_6	1778..1801	-	t0073855_19_5	2701..2719	-	t0026653_20_13	429..448	-	t0129482_28_3	4252..4279	-	t0132270_30_3	5650..5679	-	t0096266_20_4	3099..3118	-	t0157659_20_2	664..683	-	t0120020_24_3	3321..3344
t0009524_20_37	5073..5092	-	t0091289_25_4	1515..1539	-	t0002746_42_125	7932..7973	-	t0024861_20_14	8638..8657	-	t0113849_21_3	3491..3511	-	t0235304_26_2	1083..1108	-	t0735853_18_1	12694..12711	-	t0733724_24_1	3602..3625	-	t0183331_29_2	26118..26146	-	t0060235_23_6	478..500	-	t0075063_25_5	4159..4183	-	t0026705_20_13	19..38	-	t0130545_27_3	1622..1648	-	t0133082_37_3	12253..12289	-	t0096818_20_4	5719..5738	-	t0157821_29_2	310..338	-	t0120595_21_3	4213..4233
t0009660_20_36	1027..1046	-	t0091829_22_4	421..442	-	t0002752_37_125	9002..9038	-	t0025358_28_14	4819..4846	-	t0113873_37_3	1832..1868	-	t0235380_29_2	3677..3705	-	t0735629_27_1	11358..11384	-	t0733296_21_1	5211..5231	-	t0183750_23_2	17546..17568	-	t0060701_28_6	3200..3227	-	t0075303_19_5	4192..4210	-	t0027118_43_13	181..223	-	t0131675_25_3	4184..4208	-	t0134201_20_3	3447..3466	-	t0096902_25_4	4354..4378	-	t0158241_25_2	784..808	-	t0121104_20_3	2499..2518
t0009706_20_36	3415..3434	-	t0091912_21_4	2888..2908	-	t0002798_31_123	6807..6837	-	t0025368_29_14	5520..5548	-	t0114025_20_3	2905..2924	-	t0238959_20_2	24377..24396	-	t0735495_25_1	27761..27785	-	t0733029_27_1	1493..1519	-	t0184989_21_2	7384..7404	-	t0060819_30_6	2133..2162	-	t0075621_24_5	3394..3417	-	t0027140_22_13	185..206	-	t0131798_31_3	831..861	-	t0134371_32_3	2660..2691	-	t0097717_27_4	6225..6251	-	t0158600_22_2	423..444	-	t0121800_26_3	3663..3688
t0009758_21_36	4048..4068	-	t0093136_28_4	5854..5881	-	t0002804_26_122	10517..10542	-	t0025415_23_14	4918..4940	-	t0114180_20_3	2889..2908	-	t0239601_21_2	16057..16077	-	t0735227_21_1	5625..5645	-	t0732957_27_1	2960..2986	-	t0187388_26_2	11686..11711	-	t0061030_28_6	3369..3396	-	t0076263_21_5	3259..3279	-	t0027496_26_13	18..43	-	t0131988_29_3	948..976	-	t0134655_27_3	4815..4841	-	t0097829_32_4	3731..3762	-	t0160040_26_2	398..423	-	t0124165_22_3	2322..2343
t0009805_20_36	3448..3467	-	t0093833_20_4	5456..5475	-	t0002830_27_121	8962..8988	-	t0025507_22_14	6908..6929	-	t0114907_20_3	4000..4019	-	t0240227_22_2	23900..23909	-	t0734499_28_1	22122..22149	-	t0732931_33_1	2676..2708	-	t0187423_21_2	16354..16374	-	t0061118_20_6	2387..2406	-	t0077277_27_4	769..795	-	t0027689_20_13	24..43	-	t0133115_22_3	4186..4207	-	t0135174_29_3	5735..5763	-	t0097959_20_4	5438..5457	-	t0160190_23_2	6116..6138	-	t0125064_21_3	3278..3298
t0009970_20_35	4314..4333	-	t0094017_25_4	3712..3736	-	t0002849_25_120	9010..9034	-	t0025597_20_14	5520..5539	-	t0116904_20_3	1498..1517	-	t0242638_26_2	4168..4193	-	t0734482_25_1	25461..25485	-	t0732717_22_1	5552..5573	-	t0188739_25_2	30224..30248	-	t0061374_21_6	2420..2440	-	t0077352_26_4	7413..7438	-	t0027695_28_13	181..208	-	t0133309_28_3	2509..2518	-	t0135649_36_3	2801..2836	-	t0098049_21_4	3810..3830	-	t0163241_22_2	15310..15331	-	t0125407_28_3	791..818
t0010008_20_35	3917..3936	-	t0094089_20_4	4076..4095	-	t0002856_38_120	7936..7973	-	t0025950_28_13	5520..5547	-	t0117704_19_3	2149..2167	-	t0243216_20_1	16442..16461	-	t0734243_28_1	12731..12758	-	t0732229_25_1	5044..5068	-	t0188788_26_2	3485..3510	-	t0061562_20_6	849..868	-	t0077489_28_4	7423..7450	-	t0027932_20_12	25..44	-	t0134030_25_3	3454..3478	-	t0136328_41_3	2620..2660	-	t0098591_28_4	3695..3722	-	t0163702_22_2	974..995	-	t0126187_25_3	2263..2287
t0010032_20_35	5123..5142	-	t0094518_20_4	3327..3346	-	t0002895_23_118	9392..9414	-	t0026106_26_13	5022..5047	-	t0118065_21_3	1354..1374	-	t0243957_33_1	17458..17490	-	t0734081_20_1	21091..21110	-	t0732120_27_1	2953..2979	-	t0190433_28_2	17127..17154	-	t0061612_21_6	1798..1818	-	t0077521_23_4	4792..4814	-	t0028086_31_12	241..271	-	t0134268_26_3	2579..2604	-	t0136802_37_3	2514..2550	-	t0099656_25_3	3094..3118	-	t0163902_29_2	819..847	-	t0126342_22_3	285..306
t0010077_22_35	1527..1548	-	t0094687_28_4	3712..3739	-	t0002921_26_117	10461..10486	-	t0026241_21_13	5145..5165	-	t0118209_20_3	1255..1274	-	t0244237_26_1	24243..24268	-	t0733452_24_1	14272..14295	-	t0731836_24_1	2894..2917	-	t0191900_21_2	31263..31283	-	t0061828_20_6	784..803	-	t0077858_20_4	1704..1723	-	t0028252_42_12	424..465	-	t0134774_24_3	850..873	-	t0137824_36_3	3635..3670	-	t0099782_32_3	3048..3079	-	t0164324_35_2	905..939	-	t0126796_28_3	3662..3689
t0010108_20_35	2259..2278	-	t0094807_20_4	3383..3402	-	t0002922_21_117	10898..10918	-	t0026387_29_13	6549..6577	-	t0118802_20_3	2745..2764	-	t0244445_28_1	4622..4649	-	t0733100_29_1	19497..19525	-	t0731666_21_1	4413..4433	-	t0193633_23_2	10567..10589	-	t0062371_20_6	684..703	-	t0078513_20_4	1703..1722	-	t0028265_24_12	53..76	-	t0135091_20_3	4053..4072	-	t0138361_41_3	3635..3675	-	t0100324_23_3	4160..4182	-	t0165534_29_2	393..421	-	t0127450_22_3	1338..1359
t0010122_20_34	5151..5170	-	t0095145_21_4	5491..5511	-	t0002925_42_117	6806..6847	-	t0026413_26_13	5591..5616	-	t0120285_22_3	3891..3912	-	t0244568_26_1	7678..7703	-	t0732969_29_1	6966..6994	-	t0731573_22_1	3022..3043	-	t0195420_28_2	7244..7271	-	t0062434_26_6	775..800	-	t0078825_22_4	2959..2980	-	t0028377_20_12	53..65	-	t0135349_26_3	4252..4277	-	t0139604_26_2	8192..8217	-	t0102138_29_3	3801..3829	-	t0170040_28_2	590..617	-	t0128819_30_3	4713..4742
t0010132_19_34	6086..6104	-	t0095856_22_4	1008..1029	-	t0002929_32_117	9008..9039	-	t0026470_26_13	7120..7145	-	t0121641_28_3	1396..1423	-	t0244735_19_1	20052..20070	-	t0732820_20_1	1007..1026	-	t0731185_32_1	2152..2183	-	t0195842_19_2	19058..19076	-	t0062722_22_6	1413..1434	-	t0079645_21_4	4220..4240	-	t0028510_36_12	44..52	-	t0135507_28_3	4143..4170	-	t0139774_35_2	3635..3669	-	t0102972_21_3	5440..5460	-	t0172286_27_2	626..652	-	t0130391_28_3	5266..5293
t0010137_20_34	5163..5182	-	t0096009_20_4	5836..5855	-	t0002951_36_116	9002..9037	-	t0026541_21_13	4283..4303	-	t0121803_27_3	3649..3675	-	t0244781_23_1	17286..17308	-	t0732227_24_1	17047..17070	-	t0730901_21_1	3195..3215	-	t0198769_19_2	737..755	-	t0063263_28_5	2643..2670	-	t0079799_20_4	2132..2151	-	t0028686_21_12	183..203	-	t0135702_27_3	4259..4285	-	t0141652_19_2	1323..1332	-	t0103810_20_3	81..100	-	t0173161_21_2	593..613	-	t0130406_26_3	1768..1793
t0010173_25_34	5458..5482	-	t0096109_27_4	6226..6252	-	t0002962_21_115	6807..6827	-	t0026972_19_13	5145..5163	-	t0121896_25_3	735..759	-	t0245140_29_1	1248..1276	-	t0731431_20_1	21251..21270	-	t0730030_18_1	1112..1129	-	t0199551_19_2	14461..14479	-	t0063276_21_5	784..804	-	t0080170_27_4	3393..3419	-	t0029076_19_12	181..199	-	t0135733_22_3	3530..3551	-	t0141690_33_2	2879..2911	-	t0105016_22_3	430..451	-	t0173238_28_2	15338..15365	-	t0130459_24_3	1458..1481
t0010213_24_34	2480..2503	-	t0096200_20_4	2575..2594	-	t0002972_33_115	10454..10486	-	t0027046_26_13	8441..8466	-	t0122088_20_3	3844..3863	-	t0246061_29_1	7890..7918	-	t0731226_27_1	13288..13314	-	t0729735_21_1	4034..4054	-	t0199826_29_2	16354..16382	-	t0063567_19_5	2422..2440	-	t0080312_20_4	1882..1901	-	t0029451_39_12	173..211	-	t0135737_28_3	2347..2374	-	t0142334_22_2	3178..3199	-	t0105507_29_3	5440..5468	-	t0174907_20_2	431..450	-	t0131343_26_3	4634..4659
t0010229_20_34	7132..7151	-	t0096715_23_4	2790..2812	-	t0003002_42_114	7809..7850	-	t0027090_22_13	933..954	-	t0122632_20_3	2105..2124	-	t0246211_22_1	7763..7784	-	t0729970_19_1	15344..15362	-	t0729010_20_1	411..430	-	t0200474_23_2	13969..13991	-	t0063590_27_5	1190..1216	-	t0080367_21_4	3396..3416	-	t0029686_39_12	424..462	-	t0137114_20_3	294..313	-	t0143952_26_2	3902..3927	-	t0105591_23_3	6734..6756	-	t0178345_41_2	896..936	-	t0131874_22_3	895..916
t0010251_20_34	7413..7432	-	t0096819_26_4	5854..5879	-	t0003003_29_114	8..36	-	t0027104_22_13	5139..5160	-	t0123607_20_3	2864..2883	-	t0246955_20_1	18140..18159	-	t0729675_36_1	25649..25666	-	t0728493_25_1	2799..2823	-	t0200792_21_2	30131..30151	-	t0063623_22_5	2204..2225	-	t0080438_21_4	5170..5190	-	t0029863_25_12	18..42	-	t0137228_25_3	4288..4312	-	t0144672_38_2	3379..3416	-	t0106007_28_3	1158..1185	-	t0178805_24_2	720..743	-	t0132258_22_3	4874..4895
t0010275_20_34	4067..4086	-	t0097241_27_4	5089..5115	-	t0003020_37_113	2..38	-	t0027135_25_13	6905..6929	-	t0124433_21_3	3844..3864	-	t0247393_33_1	4559..4591	-	t0729447_19_1	19538..19556	-	t0728096_27_1	4083..4109	-	t0201979_25_2	9442..9466	-	t0063862_21_5	615..635	-	t0080447_20_4	3666..3685	-	t0030228_40_12	322..361	-	t0138719_23_3	4259..4281	-	t0145380_25_2	1913..1937	-	t0106314_20_3	3237..3256	-	t0178902_28_2	5194..5221	-	t0134539_27_3	1526..1552
t0010284_25_34	1972..1996	-	t0097382_20_4	4947..4966	-	t0003080_30_111	10902..10931	-	t0027370_19_13	8477..8495	-	t0124556_21_3	2789..2809	-	t0248263_25_1	1092..1116	-	t0728928_28_1	10615..10642	-	t0727567_20_1	2232..2251	-	t0203013_25_2	16354..16378	-	t0064073_27_5	1258..1284	-	t0080894_28_4	6132..6159	-	t0030296_30_12	181..210	-	t0139856_25_2	1548..1572	-	t0145724_23_2	4635..4657	-	t0106521_28_3	4791..4818	-	t0179856_26_2	905..930	-	t0135182_21_3	1608..1628
t0010313_20_34	4493..4512	-	t0097558_21_4	4735..4755	-	t0003096_26_110	10726..10751	-	t0027387_28_13	7579..7606	-	t0126261_19_3	908..926	-	t0249035_20_1	25740..25759	-	t0728518_23_1	21328..21350	-	t0727534_20_1	4092..4111	-	t0206071_28_2	17268..17295	-	t0064538_27_5	774..800	-	t0081077_22_4	7656..7677	-	t0030478_30_11	272..301	-	t0140306_27_2	986..1012	-	t0145979_33_2	5736..5768	-	t0106563_20_3	2579..2598	-	t0180481_27_2	12279..12305	-	t0136269_24_3	1339..1362
t0010356_20_34	3408..3427	-	t0097797_22_4	650..671	-	t0003114_19_110	6807..6818	-	t0027690_20_13	1500..1519	-	t0126286_22_3	2736..2757	-	t0249689_29_1	7897..7925	-	t0728217_28_1	33410..33437	-	t0726717_20_1	2758..2777	-	t0207863_23_2	22129..22151	-	t0064610_27_5	1885..1911	-	t0081128_22_4	6586..6607	-	t0030491_25_11	128..152	-	t0141397_20_2	3964..3983	-	t0146245_29_2	2256..2284	-	t0107009_25_3	3046..3070	-	t0183286_20_2	781..800	-	t0136303_23_3	278..300
t0010389_20_34	388..407	-	t0098103_20_4	5907..5926	-	t0003121_38_109	10713..10750	-	t0027694_30_13	3581..3610	-	t0126699_20_3	3112..3131	-	t0250013_23_1	3858..3880	-	t0727827_28_1	14957..14984	-	t0726172_24_1	2344..2367	-	t0208287_28_2	30118..30126	-	t0065321_22_5	2235..2256	-	t0081289_20_4	5784..5803	-	t0030743_20_11	202..221	-	t0143496_20_2	3201..3220	-	t0146274_38_2	2646..2683	-	t0107403_20_3	1697..1716	-	t0183575_29_2	403..431	-	t0136344_35_3	510..544
t0010395_20_34	5421..5440	-	t0098680_20_4	2882..2901	-	t0003138_33_109	8963..8995	-	t0027866_21_13	545..565	-	t0127464_20_3	224..243	-	t0250091_20_1	7640..7659	-	t0727585_28_1	27033..27060	-	t0725996_19_1	2721..2739	-	t0209546_19_2	10045..10063	-	t0065354_25_5	681..705	-	t0081621_21_4	5143..5163	-	t0030918_28_11	429..456	-	t0144607_30_2	4051..4080	-	t0146603_21_2	4080..4100	-	t0107919_28_3	2605..2632	-	t0183601_28_2	927..954	-	t0137033_22_3	410..431
t0010400_21_34	1497..1517	-	t0098891_20_4	3641..3660	-	t0003242_34_106	2406..2439	-	t0028032_27_12	3528..3554	-	t0129244_26_3	1352..1377	-	t0250948_22_1	13570..13591	-	t0727516_19_1	23287..23305	-	t0724896_27_1	6367..6393	-	t0209831_20_2	6925..6944	-	t0065483_25_5	517..541	-	t0081814_25_4	7700..7724	-	t0031047_27_11	466..492	-	t0146124_21_2	854..874	-	t0146938_30_2	2654..2683	-	t0108058_27_3	3313..3339	-	t0185972_20_2	427..446	-	t0137972_20_3	1743..1762
t0010449_20_33	4021..4040	-	t0099148_25_3	288..312	-	t0003248_38_106	10715..10752	-	t0028055_23_12	6631..6653	-	t0130171_21_3	2582..2602	-	t0251078_21_1	7638..7658	-	t0727191_37_1	33400..33436	-	t0724520_20_1	4642..4661	-	t0210327_20_2	7189..7208	-	t0065675_22_5	2943..2964	-	t0081824_20_4	7688..7707	-	t0031595_31_11	280..310	-	t0147068_25_2	2536..2560	-	t0147223_27_2	2800..2826	-	t0108681_23_3	3814..3836	-	t0186504_21_2	388..408	-	t0138632_21_3	2263..2283
t0010468_20_33	4069..4088	-	t0099333_20_3	3242..3261	-	t0003255_25_105	10461..10485	-	t0028121_22_12	3524..3545	-	t0130760_24_3	446..469	-	t0251639_22_1	15329..15350	-	t0727169_40_1	21762..21801	-	t0724495_24_1	4308..4331	-	t0211962_22_2	15164..15185	-	t0065987_28_5	1578..1605	-	t0082064_21_4	1702..1722	-	t0031700_20_11	204..223	-	t0147590_26_2	1624..1649	-	t0147835_37_2	2644..2680	-	t0109317_26_3	1854..1879	-	t0187363_20_2	15309..15328	-	t0140218_42_2	4193..4234
t0010546_22_33	43..64	-	t0099419_20_3	3162..3181	-	t0003274_27_105	5817..5843	-	t0028246_27_12	5223..5249	-	t0130781_20_3	1606..1625	-	t0251661_25_1	4686..4710	-	t0726999_20_1	16939..16958	-	t0724285_25_1	1192..1216	-	t0213420_24_2	18477..18500	-	t0066426_20_5	1714..1733	-	t0082121_21_4	1218..1238	-	t0031860_20_11	185..204	-	t0147663_22_2	1898..1919	-	t0147881_34_2	3163..3196	-	t0109742_23_3	5440..5462	-	t0187763_21_2	916..936	-	t0140589_26_2	3961..3986
t0010568_20_33	566..585	-	t0099839_21_3	1770..1790	-	t0003285_35_104	9002..9036	-	t0028448_28_12	5022..5049	-	t0131229_23_3	3816..3838	-	t0252941_25_1	25165..25189	-	t0726100_27_1	3467..3493	-	t0723886_20_1	1463..1482	-	t0213923_28_2	27821..27848	-	t0066443_23_5	49..71	-	t0082568_29_4	3396..3424	-	t0031926_33_11	174..206	-	t0148146_27_2	4051..4077	-	t0148046_36_2	5888..5923	-	t0111580_27_3	6234..6260	-	t0188529_21_2	637..657	-	t0141623_20_2	3668..3687
t0010579_27_33	4114..4140	-	t0100032_28_3	5089..5116	-	t0003290_29_104	10898..10926	-	t0028515_23_12	6907..6929	-	t0131829_21_3	1952..1972	-	t0253182_23_1	4685..4707	-	t0725626_21_1	30327..30347	-	t0723722_19_1	2494..2512	-	t0215139_19_2	31647..31665	-	t0066755_24_5	777..800	-	t0082755_22_4	5791..5812	-	t0031932_23_11	180..202	-	t0148342_27_2	2729..2755	-	t0148229_43_2	5650..5692	-	t0112098_28_3	74..101	-	t0189159_20_2	551..570	-	t0142090_22_2	1146..1167
t0010580_20_33	6080..6099	-	t0100055_21_3	763..783	-	t0003311_22_103	9001..9022	-	t0028755_20_12	5173..5192	-	t0133572_20_3	2408..2427	-	t0253548_35_1	24014..24048	-	t0725459_28_1	15979..16006	-	t0723701_19_1	2846..2864	-	t0215539_21_2	10569..10589	-	t0066892_21_5	1407..1427	-	t0082774_24_4	4263..4286	-	t0032769_23_11	146..168	-	t0148561_28_2	291..318	-	t0148253_27_2	3652..3678	-	t0112196_19_3	4944..4962	-	t0189879_25_2	6034..6058	-	t0142338_24_2	635..658
t0010596_20_33	5989..6008	-	t0100096_27_3	4369..4395	-	t0003322_41_103	10643..10683	-	t0028888_28_12	4761..4788	-	t0134677_25_3	3395..3419	-	t0254031_28_1	16907..16934	-	t0725253_20_1	21363..21382	-	t0723547_28_1	1238..1265	-	t0216809_20_2	10609..10628	-	t0067166_21_5	567..587	-	t0083231_24_4	4079..4102	-	t0032896_20_11	185..204	-	t0149468_26_2	2490..2515	-	t0148400_24_2	10843..10866	-	t0112461_26_3	3048..3073	-	t0190013_37_2	773..809	-	t0142679_20_2	1463..1482
t0010599_20_33	3679..3698	-	t0100116_21_3	4891..4911	-	t0003327_40_103	9428..9467	-	t0028896_29_12	4549..4577	-	t0135835_21_3	1542..1562	-	t0254074_20_1	20401..20420	-	t0724991_28_1	14544..14571	-	t0723448_29_1	4732..4760	-	t0217173_28_2	30096..30123	-	t0067869_20_5	1098..1117	-	t0083363_27_4	5787..5813	-	t0032993_25_11	145..169	-	t0149931_25_2	2579..2603	-	t0148928_37_2	11343..11379	-	t0113070_28_3	6729..6756	-	t0191222_32_2	668..699	-	t0142747_28_2	1562..1589
t0010693_25_33	7413..7437	-	t0100522_23_3	3696..3718	-	t0003333_27_103	6807..6833	-	t0028976_28_12	2548..2575	-	t0136200_21_3	2499..2519	-	t0254211_20_1	21334..21353	-	t0724484_22_1	91..112	-	t0721417_28_1	4880..4907	-	t0217407_29_2	30222..30250	-	t0068424_22_5	1613..1634	-	t0084208_21_4	941..961	-	t0033092_39_11	185..223	-	t0150907_27_2	151..177	-	t0150725_37_2	6378..6414	-	t0113145_20_3	2047..2066	-	t0191334_20_2	428..447	-	t0143046_22_2	5163..5184
t0010844_22_32	3669..3690	-	t0100546_20_3	4301..4320	-	t0003355_35_102	8961..8995	-	t0029532_20_12	4034..4053	-	t0136581_21_3	2454..2474	-	t0254292_21_1	14579..14599	-	t0724272_21_1	9324..9344	-	t0720590_26_1	3284..3309	-	t0219312_28_2	28096..28123	-	t0069406_19_5	1713..1731	-	t0084687_23_4	6586..6608	-	t0033313_36_10	425..460	-	t0151633_38_2	2494..2531	-	t0150830_36_2	5731..5766	-	t0113683_22_3	3723..3744	-	t0191518_28_2	909..936	-	t0143144_22_2	4068..4089
t0010905_19_32	6106..6124	-	t0100726_26_3	5529..5554	-	t0003363_42_102	8959..9000	-	t0029610_23_12	5683..5705	-	t0138293_27_3	982..1008	-	t0254352_26_1	25165..25190	-	t0724230_20_1	27985..28004	-	t0720194_24_1	2361..2384	-	t0219573_27_2	31624..31650	-	t0069477_29_5	3432..3460	-	t0084828_26_4	276..301	-	t0033523_20_10	46..65	-	t0152121_25_2	1624..1648	-	t0151336_21_2	2640..2660	-	t0114985_30_3	4444..4473	-	t0191806_23_2	762..784	-	t0143293_26_2	2005..2030
t0010951_28_32	4644..4671	-	t0100910_27_3	279..305	-	t0003369_28_102	2786..2813	-	t0029758_26_12	4189..4214	-	t0139104_21_3	3476..3496	-	t0255811_28_1	13953..13980	-	t0722400_23_1	14370..14392	-	t0720135_22_1	1827..1848	-	t0219635_28_2	12293..12320	-	t0069749_24_5	775..798	-	t0085823_27_4	2205..2231	-	t0033858_20_10	210..229	-	t0152570_25_2	2493..2517	-	t0151545_20_2	3402..3421	-	t0115112_20_3	411..430	-	t0192815_19_2	7413..7431	-	t0143417_26_2	4209..4234
t0011072_20_32	6520..6539	-	t0101114_20_3	2914..2933	-	t0003388_26_101	9437..9462	-	t0029766_20_12	6732..6751	-	t0139402_27_3	3883..3909	-	t0255993_24_1	16655..16678	-	t0722294_20_1	17476..17495	-	t0719987_29_1	1238..1266	-	t0219848_20_2	7543..7562	-	t0070104_27_5	865..891	-	t0086228_29_4	7230..7258	-	t0034032_26_10	426..451	-	t0153213_20_2	283..302	-	t0153057_35_2	10553..10587	-	t0116917_26_3	3569..3594	-	t0193916_26_2	587..612	-	t0143940_28_2	635..662
t0011082_20_32	7504..7523	-	t0101760_21_3	1636..1656	-	t0003409_21_100	9395..9415	-	t0029912_27_12	5345..5371	-	t0139638_24_2	1434..1457	-	t0256674_20_1	12592..12611	-	t0722253_27_1	22187..22213	-	t0717810_24_1	3925..3948	-	t0221006_18_2	7614..7631	-	t0070157_29_5	777..805	-	t0086563_28_4	4013..4040	-	t0034117_20_10	150..169	-	t0153510_20_2	2433..2452	-	t0153114_37_2	3012..3048	-	t0117026_20_3	1619..1638	-	t0196052_19_2	6349..6367	-	t0144071_27_2	1840..1866
t0011160_20_31	6865..6884	-	t0101982_20_3	5091..5110	-	t0003418_29_100	9388..9416	-	t0029915_19_12	369..387	-	t0139779_20_2	2246..2265	-	t0257068_20_1	4735..4754	-	t0722220_23_1	27984..28006	-	t0717088_23_1	1982..2004	-	t0222064_27_2	30118..30122	-	t0070168_24_5	2012..2035	-	t0086566_20_4	6586..6605	-	t0034406_30_10	184..213	-	t0154545_29_2	2539..2567	-	t0153543_20_2	5571..5590	-	t0117785_20_3	1700..1719	-	t0196452_20_2	583..602	-	t0144254_23_2	1222..1244
t0011177_20_31	6933..6952	-	t0102713_20_3	2784..2803	-	t0003443_38_100	9002..9039	-	t0029946_27_12	2405..2431	-	t0140422_27_2	4220..4246	-	t0257242_30_1	13479..13508	-	t0722080_20_1	739..758	-	t0717029_28_1	4642..4669	-	t0222231_20_2	32563..32582	-	t0070421_21_5	1295..1306	-	t0086626_25_4	4220..4244	-	t0034598_26_10	18..43	-	t0154694_30_2	2490..2519	-	t0156036_20_2	5432..5451	-	t0117926_26_3	3752..3777	-	t0196957_43_2	968..1010	-	t0144291_19_2	5062..5080
t0011178_20_31	4146..4165	-	t0102957_25_3	365..389	-	t0003451_42_99	10710..10751	-	t0030142_20_12	540..559	-	t0140890_20_2	2741..2760	-	t0261213_28_1	4168..4195	-	t0722008_27_1	1427..1453	-	t0716969_27_1	1235..1261	-	t0224628_19_2	30178..30196	-	t0070860_25_5	2632..2656	-	t0087548_20_4	2046..2065	-	t0034945_37_10	424..460	-	t0154918_21_2	3493..3513	-	t0156315_29_2	3084..3112	-	t0118071_20_3	2474..2493	-	t0197073_23_2	12270..12292	-	t0145659_29_2	1705..1733
t0011215_20_31	7364..7383	-	t0103539_20_3	1021..1040	-	t0003453_31_99	4753..4783	-	t0030449_29_11	3581..3609	-	t0141710_28_2	1080..1107	-	t0261453_25_1	14204..14228	-	t0721928_21_1	21745..21765	-	t0716603_20_1	3542..3561	-	t0224878_20_2	17169..17188	-	t0070907_20_5	779..798	-	t0087692_20_4	4829..4848	-	t0035056_43_10	258..300	-	t0156452_28_2	1785..1812	-	t0156832_27_2	2654..2680	-	t0118200_22_3	3768..3789	-	t0197506_23_2	599..621	-	t0146309_27_2	1841..1867
t0011294_21_31	3790..3810	-	t0103771_20_3	5844..5863	-	t0003465_37_99	8959..8995	-	t0030505_25_11	5445..5469	-	t0141878_20_2	2614..2633	-	t0261831_21_1	14929..14949	-	t0721528_22_1	21845..21866	-	t0716249_25_1	4023..4047	-	t0225917_18_2	10573..10590	-	t0071011_26_5	1413..1438	-	t0087792_26_4	6591..6616	-	t0035293_33_10	424..456	-	t0156891_28_2	1701..1728	-	t0157900_39_2	10640..10660	-	t0118375_23_3	3153..3175	-	t0197576_19_2	423..441	-	t0147231_20_2	1444..1463
t0011339_21_31	7415..7435	-	t0104130_20_3	751..770	-	t0003478_26_99	10804..10829	-	t0030549_21_11	7011..7031	-	t0141903_19_2	2250..2268	-	t0262708_20_1	490..509	-	t0721293_20_1	19216..19235	-	t0715357_30_1	5552..5581	-	t0226809_23_2	30130..30152	-	t0071025_25_5	1706..1730	-	t0089648_28_4	5789..5816	-	t0035425_31_10	44..47	-	t0156927_26_2	3608..3633	-	t0158079_36_2	2876..2911	-	t0118425_28_3	2611..2638	-	t0197639_26_2	14111..14136	-	t0147664_29_2	4068..4096
t0011355_20_31	1651..1670	-	t0104535_21_3	151..171	-	t0003483_38_99	8963..9000	-	t0030646_26_11	4655..4680	-	t0141927_26_2	4369..4394	-	t0263480_28_1	25271..25298	-	t0721229_23_1	21097..21119	-	t0715344_25_1	5546..5570	-	t0228296_19_2	12603..12621	-	t0071507_20_5	609..628	-	t0090080_20_4	3397..3416	-	t0035482_20_10	203..222	-	t0156960_28_2	4050..4077	-	t0158480_25_2	3329..3353	-	t0118958_21_3	3140..3160	-	t0198604_29_2	323..351	-	t0147917_26_2	681..706
t0011400_20_31	4495..4514	-	t0104890_22_3	5696..5717	-	t0003507_40_98	10714..10753	-	t0030653_27_11	6905..6931	-	t0142190_29_2	88..116	-	t0265344_32_1	17023..17054	-	t0721030_26_1	33239..33264	-	t0715160_23_1	5860..5882	-	t0228859_21_2	7060..7080	-	t0071625_20_5	1005..1024	-	t0090539_20_4	2286..2305	-	t0035527_20_10	15..34	-	t0157865_26_2	2494..2519	-	t0159234_21_2	2205..2225	-	t0119877_19_3	1568..1586	-	t0199453_20_2	974..993	-	t0148228_28_2	5244..5271
t0011438_21_30	4978..4998	-	t0104911_20_3	4029..4048	-	t0003567_32_96	10454..10485	-	t0030706_26_11	5046..5071	-	t0142447_20_2	990..1009	-	t0265717_21_1	19051..19071	-	t0721013_20_1	4323..4342	-	t0715134_20_1	1944..1963	-	t0229069_20_2	30440..30459	-	t0071640_26_5	863..888	-	t0090872_29_4	488..516	-	t0035543_20_10	25..44	-	t0157971_29_2	2265..2293	-	t0160172_30_2	3988..4017	-	t0119893_20_3	1432..1451	-	t0200237_24_2	14863..14886	-	t0148455_26_2	1457..1482
t0011446_20_30	6381..6400	-	t0105531_20_3	3565..3584	-	t0003603_38_95	10574..10611	-	t0030779_23_11	4867..4889	-	t0142932_18_2	3724..3741	-	t0265773_37_1	17443..17479	-	t0720969_20_1	24812..24831	-	t0715099_26_1	2319..2344	-	t0229298_27_2	18362..18388	-	t0071971_29_5	513..541	-	t0091293_28_4	4970..4997	-	t0035785_23_10	53..75	-	t0158194_27_2	2827..2853	-	t0162118_27_2	2312..2338	-	t0120473_25_3	3135..3159	-	t0201699_22_2	613..634	-	t0148618_23_2	1173..1195
t0011449_20_30	6752..6771	-	t0106744_20_3	5602..5621	-	t0003612_28_95	2406..2433	-	t0030826_21_11	5173..5193	-	t0143100_20_2	2204..2223	-	t0266977_22_1	20419..20440	-	t0720874_28_1	33392..33419	-	t0714639_20_1	988..1007	-	t0230402_28_2	15447..15474	-	t0072197_27_5	2556..2582	-	t0091737_28_4	6591..6618	-	t0036056_20_10	463..482	-	t0158657_29_2	4221..4249	-	t0162854_19_2	5712..5724	-	t0120646_20_3	1908..1927	-	t0203701_21_2	7453..7473	-	t0148971_28_2	1840..1867
t0011488_20_30	1778..1797	-	t0106760_28_3	3659..3686	-	t0003616_21_95	10733..10753	-	t0030935_25_11	319..343	-	t0143289_29_2	3883..3911	-	t0267002_24_1	14524..14547	-	t0720872_22_1	1432..1453	-	t0714535_25_1	3206..3230	-	t0230816_23_2	30019..30041	-	t0072348_27_5	49..75	-	t0091901_28_4	7233..7260	-	t0036271_37_10	429..465	-	t0161075_28_2	844..871	-	t0163028_44_2	12209..12252	-	t0120723_27_3	4354..4380	-	t0204994_27_2	12467..12493	-	t0149130_20_2	1873..1892
t0011509_20_30	5071..5090	-	t0106993_20_3	4078..4097	-	t0003621_23_95	9329..9351	-	t0031268_28_11	7934..7961	-	t0144535_27_2	3649..3675	-	t0267259_37_1	25331..25367	-	t0719866_28_1	26175..26202	-	t0714022_20_1	143..162	-	t0230988_21_2	18450..18470	-	t0072554_25_5	2387..2411	-	t0091929_20_4	3701..3720	-	t0036590_40_10	272..311	-	t0161697_25_2	2705..2729	-	t0163060_34_2	5693..5726	-	t0120795_24_3	6558..6581	-	t0205557_25_2	14115..14139	-	t0149395_25_2	3836..3860
t0011557_20_30	6251..6270	-	t0107161_21_3	642..662	-	t0003624_33_94	10716..10748	-	t0031327_29_11	4142..4170	-	t0145497_19_2	2956..2974	-	t0268115_26_1	3939..3964	-	t0719617_22_1	26194..26215	-	t0713721_29_1	2043..2046	-	t0231103_20_2	30034..30053	-	t0072581_20_5	2550..2569	-	t0092466_18_4	7287..7304	-	t0036606_20_10	188..207	-	t0161703_30_2	1785..1814	-	t0163082_25_2	3510..3534	-	t0120992_38_3	2545..2582	-	t0205803_33_2	324..356	-	t0150384_28_2	4165..4192
t0011610_20_30	2353..2372	-	t0107276_21_3	750..770	-	t0003666_27_94	9528..9554	-	t0031388_30_11	5265..5294	-	t0145787_21_2	2607..2627	-	t0268513_19_1	7677..7695	-	t0719524_26_1	14660..14685	-	t0713675_23_1	4506..4528	-	t0231117_28_2	14642..14669	-	t0072777_25_5	1854..1878	-	t0092672_21_4	4702..4722	-	t0036898_18_9	184..201	-	t0162422_28_2	214..241	-	t0163430_20_2	2670..2689	-	t0121048_20_3	4434..4453	-	t0206447_26_2	16111..16136	-	t0150611_28_2	4566..4593
t0011715_20_30	7411..7430	-	t0107277_21_3	1263..1283	-	t0003674_35_93	8962..8996	-	t0031417_26_11	4918..4943	-	t0146386_20_2	1442..1461	-	t0269736_22_1	19097..19118	-	t0719386_20_1	965..984	-	t0713205_23_1	4130..4152	-	t0231909_20_2	19665..19684	-	t0072932_20_5	777..796	-	t0093388_26_4	5098..5123	-	t0036939_31_9	204..234	-	t0163508_22_2	4225..4246	-	t0163945_31_2	3387..3417	-	t0122060_26_3	1015..1040	-	t0206905_32_2	1004..1035	-	t0151728_33_2	5234..5240
t0011719_28_30	6296..6323	-	t0108013_21_3	4163..4183	-	t0003678_29_93	8968..8996	-	t0031828_25_11	5675..5699	-	t0146395_24_2	4249..4272	-	t0269807_24_1	23365..23388	-	t0718887_19_1	14140..14158	-	t0713070_24_1	3012..3035	-	t0233188_24_2	31494..31517	-	t0073906_28_5	1103..1130	-	t0093450_26_4	3441..3466	-	t0037258_23_9	185..207	-	t0163910_24_2	2412..2435	-	t0164666_34_2	1914..1947	-	t0122581_21_3	2806..2826	-	t0208539_41_2	769..809	-	t0152100_24_2	4250..4273
t0011722_27_30	6855..6881	-	t0108052_20_3	380..399	-	t0003713_39_93	8999..9037	-	t0032245_20_11	81..100	-	t0146687_29_2	746..774	-	t0270359_25_1	4680..4704	-	t0718495_20_1	4437..4456	-	t0712539_19_1	5867..5885	-	t0233290_25_2	7033..7057	-	t0074190_23_5	1413..1435	-	t0093512_25_4	3395..3419	-	t0037612_32_9	185..216	-	t0163931_22_2	2669..2690	-	t0165547_35_2	2372..2406	-	t0123588_20_3	2559..2578	-	t0208836_27_2	12270..12296	-	t0152353_27_2	3428..3454
t0011859_20_29	2192..2211	-	t0108101_20_3	3452..3471	-	t0003717_30_93	8967..8996	-	t0032256_22_11	2209..2230	-	t0146920_19_2	3154..3172	-	t0272130_27_1	3677..3703	-	t0717929_20_1	6266..6285	-	t0712453_22_1	3337..3358	-	t0234658_25_2	10107..10131	-	t0074634_26_5	3474..3499	-	t0093755_23_4	5293..5315	-	t0037815_24_9	280..303	-	t0165018_30_2	831..860	-	t0165790_31_2	2591..2621	-	t0123857_22_3	5554..5575	-	t0208858_27_2	322..348	-	t0152392_28_2	3116..3143
t0011865_23_29	7413..7435	-	t0108664_20_3	287..306	-	t0003730_24_92	7827..7850	-	t0032591_28_11	1492..1519	-	t0147042_20_2	2497..2516	-	t0272271_21_1	7450..7470	-	t0717831_21_1	27989..28009	-	t0711845_23_1	3283..3305	-	t0235051_21_2	32159..32179	-	t0074766_25_5	776..800	-	t0094326_23_4	3395..3417	-	t0038323_39_9	181..219	-	t0165059_22_2	303..324	-	t0165865_36_2	4673..4708	-	t0124144_24_3	3914..3937	-	t0210036_35_2	5380..5414	-	t0154714_29_2	3956..3984
t0011876_20_29	7690..7709	-	t0108811_20_3	2737..2756	-	t0003736_26_92	10728..10753	-	t0032596_21_11	3815..3835	-	t0147536_20_2	2199..2218	-	t0272838_19_1	6197..6215	-	t0716686_28_1	11526..11553	-	t0711674_30_1	4689..4718	-	t0235624_26_2	3325..3350	-	t0074767_23_5	2421..2443	-	t0095364_21_4	38..58	-	t0038383_36_9	430..465	-	t0166001_24_2	648..671	-	t0165872_28_2	4030..4057	-	t0124167_20_3	2446..2465	-	t0211257_26_2	3972..3997	-	t0155888_23_2	1916..1938
t0011877_20_29	6690..6709	-	t0109425_21_3	5696..5716	-	t0003746_26_92	10634..10659	-	t0032717_20_11	6636..6655	-	t0147896_27_2	1470..1496	-	t0273837_19_1	23900..23906	-	t0716476_22_1	4074..4095	-	t0711327_27_1	5546..5572	-	t0239007_21_2	13972..13992	-	t0074864_21_5	696..716	-	t0095389_20_4	3665..3684	-	t0038462_22_9	1..22	-	t0166049_26_2	2532..2557	-	t0165927_26_2	5583..5608	-	t0124290_28_3	3839..3866	-	t0211434_32_2	325..356	-	t0155930_22_2	1460..1481
t0011879_20_29	6903..6922	-	t0109445_27_3	1515..1541	-	t0003760_34_91	10899..10932	-	t0032927_24_11	4146..4169	-	t0148010_20_2	3962..3981	-	t0273867_21_1	7588..7608	-	t0716204_27_1	21637..21663	-	t0710969_29_1	6105..6133	-	t0239153_28_2	17126..17153	-	t0076290_21_5	1371..1391	-	t0095879_27_4	3974..4000	-	t0038709_27_9	174..200	-	t0166130_22_2	3260..3281	-	t0166797_35_2	12253..12287	-	t0124314_25_3	1900..1924	-	t0211797_44_2	773..816	-	t0156467_22_2	1461..1482
t0011886_20_29	7417..7436	-	t0109945_20_3	5071..5090	-	t0003767_21_91	10731..10751	-	t0033082_26_11	6905..6930	-	t0148083_20_2	1002..1021	-	t0274108_21_1	21651..21671	-	t0715507_20_1	21444..21463	-	t0710165_21_1	200..220	-	t0240123_29_2	30129..30157	-	t0076377_20_5	141..160	-	t0096037_27_4	5170..5196	-	t0038818_37_9	44..53	-	t0166694_29_2	847..875	-	t0166803_29_2	2372..2400	-	t0124390_27_3	425..451	-	t0212567_23_2	727..749	-	t0157282_26_2	581..606
t0012005_20_29	7157..7176	-	t0110208_21_3	5449..5469	-	t0003790_40_91	8998..9037	-	t0033115_29_11	718..746	-	t0148247_21_2	3591..3611	-	t0274336_27_1	3254..3280	-	t0714987_19_1	32773..32791	-	t0709574_26_1	3538..3563	-	t0241196_20_2	18477..18496	-	t0076606_24_5	1707..1730	-	t0096402_23_4	5098..5120	-	t0038855_24_9	424..447	-	t0166899_30_2	1621..1650	-	t0167145_43_2	6078..6120	-	t0124618_23_3	62..84	-	t0213652_28_2	941..968	-	t0159418_22_2	3902..3923
t0012022_20_29	4108..4127	-	t0110322_21_3	1687..1707	-	t0003806_29_90	10724..10752	-	t0033226_20_11	7159..7178	-	t0148528_20_2	2498..2517	-	t0275537_40_1	18908..18947	-	t0714370_27_1	10955..10981	-	t0709367_20_1	2996..3015	-	t0243299_19_1	20106..20124	-	t0076850_20_5	1003..1022	-	t0096551_30_4	826..855	-	t0038998_41_9	321..361	-	t0168772_24_2	3608..3631	-	t0167556_31_2	2367..2397	-	t0124919_20_3	89..108	-	t0214874_24_2	17431..17454	-	t0159807_26_2	1491..1516
t0012057_20_29	1508..1527	-	t0110683_21_3	4806..4826	-	t0003828_37_90	8964..9000	-	t0033381_23_10	3903..3925	-	t0149492_20_2	1498..1517	-	t0276221_20_1	19355..19374	-	t0713705_26_1	27761..27786	-	t0709210_21_1	740..760	-	t0243437_20_1	31983..32002	-	t0077219_23_4	2422..2444	-	t0097728_27_4	5788..5814	-	t0039088_20_9	13..32	-	t0168939_22_2	3622..3643	-	t0168099_30_2	2255..2284	-	t0127404_24_3	6733..6756	-	t0214947_20_2	657..676	-	t0159958_20_2	3036..3055
t0012089_27_29	6356..6382	-	t0110699_21_3	1634..1654	-	t0003830_30_90	10518..10547	-	t0033608_20_10	204..223	-	t0149851_22_2	3838..3859	-	t0277860_20_1	4653..4672	-	t0713271_20_1	964..983	-	t0709207_28_1	3417..3444	-	t0244810_39_1	10534..10572	-	t0077303_28_4	3128..3155	-	t0098163_25_4	5789..5813	-	t0039111_31_9	180..210	-	t0169726_28_2	3491..3518	-	t0169893_27_2	4071..4097	-	t0128074_22_3	4955..4976	-	t0215207_20_2	6584..6603	-	t0160309_25_2	107..131
t0012137_20_29	4059..4078	-	t0110978_21_3	4429..4449	-	t0003867_23_89	9012..9034	-	t0033876_28_10	7687..7714	-	t0150052_26_2	1350..1375	-	t0278008_22_1	7471..7492	-	t0713152_28_1	4135..4162	-	t0708943_27_1	1413..1439	-	t0245697_25_1	30018..30042	-	t0077391_21_4	2943..2963	-	t0098734_28_4	4096..4123	-	t0039112_28_9	146..173	-	t0169968_20_2	4051..4070	-	t0170954_20_2	2370..2389	-	t0128382_25_3	2494..2518	-	t0216008_32_2	15209..15240	-	t0160344_20_2	2439..2458
t0012141_20_29	5984..6003	-	t0110980_29_3	3803..3831	-	t0003884_29_88	9372..9400	-	t0033999_28_10	5937..5964	-	t0150327_20_2	1852..1871	-	t0278119_36_1	7626..7661	-	t0713135_26_1	7643..7668	-	t0708215_28_1	2894..2921	-	t0246323_29_1	10010..10038	-	t0077555_27_4	564..590	-	t0098807_23_4	7483..7505	-	t0039564_20_9	151..170	-	t0172415_27_2	3441..3467	-	t0171370_25_2	3033..3057	-	t0128386_20_3	5391..5410	-	t0216381_32_2	352..383	-	t0160511_20_2	3736..3755
t0012175_20_29	2411..2430	-	t0110996_25_3	6097..6121	-	t0003917_43_88	8997..9039	-	t0034119_29_10	3922..3950	-	t0150335_20_2	1912..1931	-	t0278588_21_1	14518..14538	-	t0713076_27_1	11732..11758	-	t0708006_28_1	5155..5182	-	t0248791_28_1	31230..31257	-	t0077887_23_4	776..798	-	t0098809_28_4	1162..1189	-	t0039822_40_9	426..465	-	t0173242_29_2	1842..1870	-	t0171941_27_2	8480..8506	-	t0128891_21_3	5440..5460	-	t0216526_21_2	349..369	-	t0160923_19_2	1993..2011
t0012196_20_29	6913..6932	-	t0112160_21_3	1703..1723	-	t0003962_34_87	9006..9039	-	t0034188_19_10	8469..8487	-	t0150445_24_2	1923..1946	-	t0278793_25_1	3676..3700	-	t0712863_27_1	2104..2130	-	t0707925_27_1	3667..3693	-	t0248869_25_1	973..997	-	t0078278_22_4	2245..2266	-	t0099022_21_4	3553..3573	-	t0039897_23_9	426..448	-	t0173364_21_2	1621..1641	-	t0172519_27_2	3902..3928	-	t0129107_19_3	3332..3350	-	t0216906_28_2	355..382	-	t0161846_41_2	3222..3262
t0012248_20_28	3488..3507	-	t0112475_22_3	1613..1634	-	t0003976_28_86	5959..5986	-	t0034204_20_10	8592..8611	-	t0150595_20_2	3867..3886	-	t0279076_35_1	17458..17492	-	t0712639_21_1	21031..21051	-	t0707692_23_1	5417..5439	-	t0250181_22_1	29039..29060	-	t0078397_27_4	1497..1523	-	t0099117_20_3	3918..3937	-	t0040048_28_9	184..211	-	t0173963_26_2	901..926	-	t0172675_33_2	6388..6420	-	t0129396_26_3	1854..1879	-	t0216974_27_2	15302..15328	-	t0161974_24_2	3939..3962
t0012257_20_28	3682..3701	-	t0113091_27_3	5853..5879	-	t0004005_38_86	6807..6844	-	t0034376_28_10	4142..4169	-	t0151154_21_2	3009..3029	-	t0279335_20_1	20457..20476	-	t0712536_21_1	19340..19360	-	t0707688_27_1	6212..6238	-	t0250195_36_1	12293..12328	-	t0078568_27_4	3279..3305	-	t0099124_25_3	5383..5407	-	t0040123_20_9	508..527	-	t0173972_28_2	2399..2426	-	t0172919_27_2	21..47	-	t0129611_24_3	3872..3895	-	t0217383_25_2	308..332	-	t0162356_28_2	2633..2660
t0012290_20_28	4491..4510	-	t0113289_20_3	3643..3662	-	t0004043_22_85	9393..9414	-	t0034414_21_10	6142..6162	-	t0151544_29_2	1914..1942	-	t0281148_25_1	14453..14477	-	t0712349_29_1	33236..33264	-	t0707288_28_1	3459..3486	-	t0250346_26_1	32699..32724	-	t0079995_21_4	1284..1304	-	t0099206_19_3	5303..5321	-	t0040381_21_9	50..70	-	t0174871_28_2	1199..1226	-	t0172928_23_2	2368..2390	-	t0129962_26_3	3525..3550	-	t0218372_19_2	449..460	-	t0162427_23_2	4280..4302
t0012361_27_28	1527..1553	-	t0113361_26_3	6097..6122	-	t0004059_42_85	8150..8191	-	t0034537_24_10	3541..3564	-	t0152085_21_2	3752..3772	-	t0281575_27_1	19300..19326	-	t0711645_20_1	33589..33608	-	t0707153_23_1	3603..3625	-	t0251214_20_1	12611..12630	-	t0080062_27_4	2884..2910	-	t0099647_29_3	5788..5816	-	t0040736_39_9	492..530	-	t0175091_28_2	2405..2432	-	t0173854_20_2	4035..4054	-	t0130069_20_3	1383..1402	-	t0218889_21_2	318..338	-	t0163225_21_2	1461..1481
t0012390_20_28	1304..1323	-	t0113675_28_3	4214..4241	-	t0004064_22_85	10791..10812	-	t0034682_28_10	7083..7110	-	t0152262_20_2	991..1010	-	t0286234_29_1	4686..4714	-	t0710489_21_1	11196..11216	-	t0706595_20_1	1243..1262	-	t0251562_25_1	11378..11402	-	t0080074_20_4	1727..1746	-	t0100010_24_3	772..795	-	t0040910_23_9	184..206	-	t0176056_26_2	3491..3516	-	t0174307_37_2	2647..2683	-	t0130094_20_3	2475..2494	-	t0219299_40_2	316..355	-	t0164095_20_2	1560..1579
t0012402_20_28	2251..2270	-	t0114095_20_3	5873..5892	-	t0004153_33_83	9006..9038	-	t0034735_24_10	2027..2050	-	t0152300_20_2	193..212	-	t0287060_24_1	3939..3962	-	t0710340_21_1	14221..14241	-	t0706591_18_1	1373..1390	-	t0252989_21_1	32497..32517	-	t0080283_28_4	3432..3459	-	t0100062_24_3	3396..3419	-	t0041113_20_9	23..42	-	t0176272_29_2	2773..2801	-	t0174880_20_2	2309..2328	-	t0130252_25_3	1992..2016	-	t0219386_19_2	391..409	-	t0164328_20_2	1862..1881
t0012431_19_28	3440..3458	-	t0114117_20_3	1574..1593	-	t0004161_27_83	10517..10543	-	t0034951_23_10	2027..2049	-	t0153118_21_2	3965..3985	-	t0287659_33_1	3677..3709	-	t0709456_20_1	988..1007	-	t0706236_20_1	1453..1472	-	t0254536_21_1	12471..12491	-	t0080914_27_4	2201..2227	-	t0100186_20_3	1842..1861	-	t0041336_21_8	18..38	-	t0177810_25_2	1541..1565	-	t0175854_29_2	6210..6238	-	t0131967_28_3	1648..1675	-	t0219621_37_2	322..358	-	t0164434_27_2	2456..2482
t0012547_20_28	3921..3940	-	t0114524_29_3	1365..1393	-	t0004247_37_81	8918..8954	-	t0035524_23_10	8396..8418	-	t0153589_20_2	719..738	-	t0288458_20_1	16749..16768	-	t0709309_26_1	30326..30351	-	t0705547_19_1	3033..3051	-	t0255528_20_1	7498..7517	-	t0081060_20_4	327..346	-	t0100504_20_3	3403..3422	-	t0041362_36_8	171..206	-	t0178147_26_2	765..790	-	t0176035_20_2	3556..3575	-	t0131977_26_3	425..450	-	t0219806_26_2	914..939	-	t0164657_24_2	836..859
t0012594_20_28	3852..3871	-	t0114645_20_3	4490..4509	-	t0004271_38_81	9000..9037	-	t0035571_21_10	3438..3458	-	t0153622_21_2	4224..4244	-	t0288596_21_1	19743..19763	-	t0709238_19_1	1418..1436	-	t0705407_28_1	1237..1264	-	t0256593_26_1	17261..17286	-	t0081574_27_4	1366..1392	-	t0101306_31_3	2133..2163	-	t0041410_22_8	181..202	-	t0178780_24_2	863..886	-	t0176355_20_2	3578..3597	-	t0132706_19_3	978..996	-	t0221626_20_2	1007..1026	-	t0164970_24_2	1841..1864
t0012598_25_28	7500..7524	-	t0114824_20_3	79..98	-	t0004277_33_81	8922..8954	-	t0035803_28_10	5105..5132	-	t0153880_27_2	1831..1857	-	t0288645_19_1	13478..13496	-	t0708803_20_1	25522..25541	-	t0704912_22_1	777..798	-	t0257772_19_1	7220..7238	-	t0081806_24_4	2884..2907	-	t0101524_27_3	3652..3678	-	t0041463_20_8	466..485	-	t0179064_22_2	769..790	-	t0176452_23_2	6210..6232	-	t0133378_27_3	4799..4825	-	t0222237_37_2	315..351	-	t0165574_26_2	2263..2288
t0012674_20_27	4264..4283	-	t0115320_20_3	1007..1026	-	t0004289_20_81	9015..9034	-	t0035970_19_10	370..388	-	t0154014_27_2	3762..3788	-	t0288760_20_1	16125..16144	-	t0707221_30_1	359..388	-	t0704855_20_1	52..71	-	t0257884_26_1	7633..7658	-	t0081964_22_4	3314..3335	-	t0102622_23_3	826..848	-	t0041616_24_8	466..489	-	t0179681_27_2	1541..1567	-	t0176470_29_2	2367..2395	-	t0133452_27_3	661..687	-	t0223311_22_2	7374..7395	-	t0165829_28_2	2492..2519
t0012767_20_27	2422..2441	-	t0115331_20_3	5672..5691	-	t0004295_37_80	9002..9038	-	t0036003_25_10	3386..3410	-	t0154484_22_2	1080..1101	-	t0288910_21_1	18923..18943	-	t0706975_28_1	21886..21913	-	t0704686_30_1	2152..2181	-	t0258179_27_1	7383..7409	-	t0082982_29_4	1413..1441	-	t0103014_35_3	2202..2236	-	t0041664_20_8	21..40	-	t0179942_20_2	1549..1568	-	t0177738_40_2	2367..2406	-	t0133883_21_3	3844..3864	-	t0223805_20_2	596..615	-	t0166589_20_2	1404..1423
t0012813_20_27	1470..1489	-	t0115407_21_3	720..740	-	t0004318_38_80	8961..8998	-	t0036145_24_10	6907..6930	-	t0155981_20_2	3113..3132	-	t0289767_22_1	3845..3866	-	t0706118_29_1	11653..11681	-	t0704570_21_1	1679..1699	-	t0258851_26_1	32208..32233	-	t0083060_23_4	694..716	-	t0103319_40_3	6586..6625	-	t0041856_35_8	363..397	-	t0180046_25_2	4184..4208	-	t0178884_32_2	2411..2442	-	t0134159_20_3	2466..2485	-	t0224344_22_2	438..459	-	t0166691_28_2	1606..1633
t0012827_20_27	3680..3699	-	t0115558_27_3	5854..5880	-	t0004354_20_80	9003..9022	-	t0036211_21_10	155..175	-	t0157098_20_2	900..919	-	t0291374_20_1	9242..9261	-	t0705234_27_1	14210..14236	-	t0703626_23_1	3012..3034	-	t0259454_23_1	15637..15659	-	t0083433_21_4	3388..3408	-	t0103678_20_3	2283..2302	-	t0041881_21_8	1..21	-	t0180158_24_2	2263..2286	-	t0179380_35_2	2052..2086	-	t0134202_20_3	4729..4748	-	t0224887_32_2	905..936	-	t0166713_28_2	4638..4665
t0012909_20_27	6269..6288	-	t0115610_23_3	5054..5076	-	t0004445_29_78	9011..9039	-	t0036354_18_10	6852..6869	-	t0157995_20_2	3288..3307	-	t0291621_21_1	7805..7825	-	t0705038_20_1	18857..18876	-	t0703285_21_1	3706..3726	-	t0259978_28_1	7227..7254	-	t0083481_20_4	1088..1107	-	t0104378_22_3	3921..3942	-	t0042364_21_8	5..25	-	t0180324_25_2	1855..1879	-	t0179414_35_2	3707..3741	-	t0134736_25_3	425..449	-	t0224977_26_2	4223..4248	-	t0168195_27_2	4142..4168
t0012943_19_27	2829..2847	-	t0115682_20_3	218..237	-	t0004461_39_78	9000..9038	-	t0036476_25_10	5445..5469	-	t0158358_27_2	3515..3541	-	t0293153_44_1	18003..18046	-	t0704705_23_1	19494..19516	-	t0703255_25_1	4026..4050	-	t0259992_25_1	9823..9847	-	t0084258_30_4	2425..2454	-	t0104437_28_3	893..920	-	t0042635_23_8	463..485	-	t0180507_24_2	3493..3516	-	t0180329_29_2	4183..4211	-	t0136139_28_3	3047..3074	-	t0225407_40_2	14393..14432	-	t0169627_28_2	5127..5154
t0012954_20_27	7126..7145	-	t0116305_27_3	1080..1106	-	t0004485_31_77	10455..10485	-	t0036903_27_9	8469..8495	-	t0158508_26_2	1907..1932	-	t0293926_21_1	13425..13445	-	t0704342_20_1	21294..21313	-	t0703150_20_1	1701..1720	-	t0260054_23_1	15740..15762	-	t0085154_28_4	1552..1579	-	t0104873_23_3	826..848	-	t0043125_33_8	184..216	-	t0180802_22_2	3612..3633	-	t0180865_20_2	5655..5674	-	t0136195_28_3	866..893	-	t0225667_25_2	14115..14139	-	t0169906_20_2	1994..2013
t0012981_20_27	1303..1322	-	t0116587_20_3	1787..1806	-	t0004489_21_77	8421..8441	-	t0036952_28_9	720..747	-	t0158676_22_2	2921..2942	-	t0294248_26_1	14604..14629	-	t0704167_23_1	30326..30348	-	t0703040_22_1	4730..4751	-	t0260694_22_1	30179..30200	-	t0085575_20_4	431..450	-	t0104894_20_3	3437..3456	-	t0043368_21_8	284..304	-	t0181380_27_2	852..878	-	t0180996_33_2	3434..3466	-	t0136923_19_3	1907..1925	-	t0226387_27_2	4308..4334	-	t0170395_28_2	782..809
t0012983_20_27	3439..3458	-	t0117328_22_3	3696..3717	-	t0004515_25_76	10729..10753	-	t0037248_27_9	7494..7520	-	t0159153_21_2	3592..3612	-	t0295983_21_1	19724..19744	-	t0704105_27_1	8687..8713	-	t0702922_21_1	988..1008	-	t0261715_20_1	12434..12453	-	t0085676_23_4	2943..2965	-	t0104992_21_3	5789..5809	-	t0043406_20_8	47..66	-	t0181402_22_2	1407..1428	-	t0182459_20_2	5430..5449	-	t0137124_20_3	3249..3268	-	t0227306_37_2	664..700	-	t0170684_26_2	4425..4450
t0012995_21_27	5782..5802	-	t0117427_21_3	4990..5010	-	t0004525_25_76	9379..9403	-	t0037300_27_9	4034..4060	-	t0159167_20_2	2926..2945	-	t0296457_19_1	7965..7983	-	t0704103_21_1	13044..13064	-	t0702045_23_1	2908..2930	-	t0262546_35_1	12672..12706	-	t0085920_20_4	1295..1305	-	t0105193_22_3	5784..5805	-	t0043596_32_8	175..206	-	t0182308_21_2	4186..4206	-	t0182686_39_2	2407..2445	-	t0138150_24_3	478..501	-	t0227567_28_2	12952..12979	-	t0171031_26_2	2740..2765
t0013011_20_27	2262..2281	-	t0117544_20_3	6441..6460	-	t0004531_20_76	9394..9413	-	t0037490_28_9	5145..5172	-	t0159668_20_2	4413..4432	-	t0296481_20_1	15048..15067	-	t0703935_27_1	26061..26087	-	t0702003_19_1	2737..2755	-	t0263650_28_1	6653..6680	-	t0086051_25_4	1247..1271	-	t0105462_20_3	38..57	-	t0043617_22_8	182..203	-	t0182322_29_2	2491..2519	-	t0182940_33_2	3902..3934	-	t0138380_21_3	3976..3996	-	t0227751_28_2	599..626	-	t0171055_21_2	3698..3718
t0013063_20_27	4263..4282	-	t0117697_21_3	1406..1426	-	t0004538_26_76	9528..9553	-	t0037693_20_9	751..770	-	t0159738_20_2	2145..2164	-	t0296677_20_1	19650..19669	-	t0703664_23_1	26330..26352	-	t0701517_20_1	4052..4071	-	t0264477_25_1	28606..28630	-	t0086250_28_4	863..890	-	t0106216_24_3	3550..3573	-	t0043713_30_8	181..210	-	t0182641_20_2	771..790	-	t0182960_33_2	10550..10582	-	t0139479_28_3	2440..2467	-	t0227791_20_2	15549..15568	-	t0171374_21_2	1448..1468
t0013074_20_27	4598..4617	-	t0118151_20_3	1067..1086	-	t0004564_35_76	9347..9381	-	t0037722_25_9	4822..4846	-	t0160019_20_2	2129..2148	-	t0297159_34_1	7590..7623	-	t0702302_33_1	30326..30358	-	t0701014_27_1	1943..1969	-	t0265843_27_1	31647..31673	-	t0086607_24_4	858..881	-	t0106235_25_3	7519..7543	-	t0043864_40_8	184..223	-	t0182655_27_2	3491..3517	-	t0183291_21_2	4637..4657	-	t0140353_22_2	259..280	-	t0228483_20_2	201..220	-	t0171840_20_2	673..692
t0013197_20_26	7415..7434	-	t0118760_19_3	5605..5623	-	t0004570_29_76	9010..9038	-	t0037891_33_9	5683..5715	-	t0160242_27_2	1832..1858	-	t0297239_21_1	21846..21866	-	t0702243_22_1	4998..5019	-	t0700282_20_1	1671..1690	-	t0266281_20_1	12368..12387	-	t0086763_25_4	2195..2219	-	t0106289_29_3	2891..2919	-	t0043875_20_8	277..296	-	t0183557_28_2	850..877	-	t0185026_26_2	2655..2680	-	t0140580_22_2	5565..5586	-	t0228744_29_2	817..845	-	t0172273_22_2	5177..5198
t0013231_28_26	4114..4141	-	t0119167_20_3	2659..2678	-	t0004576_39_75	7936..7974	-	t0037934_19_9	4142..4160	-	t0161343_21_2	2211..2231	-	t0298050_21_1	19587..19607	-	t0701874_28_1	789..816	-	t0699719_26_1	3458..3483	-	t0267472_35_1	12293..12327	-	t0087150_20_4	1001..1020	-	t0106375_27_3	5293..5319	-	t0044272_35_8	527..561	-	t0183682_27_2	1011..1037	-	t0185120_39_2	3012..3050	-	t0141449_28_2	3202..3229	-	t0228991_21_2	974..994	-	t0173650_23_2	4315..4337
t0013265_20_26	2559..2578	-	t0119258_20_3	1587..1606	-	t0004583_25_75	10518..10542	-	t0037972_25_9	6636..6660	-	t0161346_21_2	3404..3424	-	t0298142_27_1	3387..3413	-	t0701819_20_1	30325..30344	-	t0698710_20_1	3014..3033	-	t0267668_20_1	29297..29316	-	t0087476_21_4	3200..3220	-	t0106560_28_3	2214..2241	-	t0045265_27_8	18..44	-	t0185308_28_2	2263..2290	-	t0185445_25_2	3015..3039	-	t0141862_20_2	1937..1956	-	t0229717_29_2	702..730	-	t0175614_27_2	777..803
t0013370_21_26	2570..2590	-	t0119354_28_3	4891..4918	-	t0004634_21_75	9447..9467	-	t0037992_25_9	4761..4785	-	t0162292_20_2	2497..2516	-	t0298409_20_1	16909..16928	-	t0701614_20_1	9572..9591	-	t0698324_22_1	2543..2564	-	t0269052_31_1	30049..30079	-	t0087859_18_4	2383..2400	-	t0106712_29_3	2665..2693	-	t0045475_33_8	531..563	-	t0185376_20_2	2555..2574	-	t0186069_32_2	2591..2622	-	t0142022_27_2	4354..4380	-	t0230536_26_2	342..367	-	t0177871_29_2	4713..4741
t0013420_27_26	7500..7526	-	t0119613_21_3	4796..4816	-	t0004663_42_74	10707..10748	-	t0038048_28_9	4819..4846	-	t0163165_18_2	4176..4193	-	t0299088_27_1	19617..19643	-	t0700948_29_1	12096..12124	-	t0697412_26_1	3283..3308	-	t0269223_19_1	7045..7063	-	t0087876_20_4	1796..1815	-	t0106962_29_3	1695..1723	-	t0045641_41_8	171..211	-	t0185660_29_2	986..1014	-	t0187123_37_2	11565..11601	-	t0142882_20_2	2892..2911	-	t0230652_28_2	386..413	-	t0178263_27_2	670..696
t0013428_20_26	1421..1440	-	t0119635_20_3	3808..3827	-	t0004683_36_74	8899..8934	-	t0038109_27_9	5022..5048	-	t0163250_23_2	3916..3938	-	t0300144_27_1	834..860	-	t0700758_22_1	27122..27143	-	t0697257_18_1	4030..4047	-	t0270073_27_1	29297..29323	-	t0088088_21_4	2386..2406	-	t0106998_20_3	1754..1773	-	t0045695_23_8	181..203	-	t0186343_26_2	4105..4130	-	t0188605_18_2	3558..3575	-	t0143499_20_2	80..99	-	t0232130_21_2	1007..1027	-	t0178455_21_2	284..304
t0013463_20_26	5102..5121	-	t0119750_20_3	1465..1484	-	t0004693_40_74	10893..10932	-	t0038398_24_9	6371..6394	-	t0164209_27_2	88..114	-	t0300355_42_1	18119..18160	-	t0699864_20_1	23355..23374	-	t0697235_20_1	2353..2372	-	t0272029_20_1	15815..15834	-	t0088425_25_4	1245..1269	-	t0107005_28_3	2205..2232	-	t0045721_32_8	322..353	-	t0186787_28_2	1548..1575	-	t0188820_31_2	2734..2764	-	t0143891_20_2	5273..5292	-	t0232318_27_2	702..728	-	t0178574_20_2	787..806
t0013549_20_26	5971..5990	-	t0120087_21_3	1704..1724	-	t0004723_31_73	8965..8995	-	t0038408_21_9	2405..2425	-	t0164863_28_2	2736..2763	-	t0301261_26_1	1144..1169	-	t0699584_26_1	8682..8707	-	t0696911_29_1	3469..3497	-	t0272095_35_1	12293..12327	-	t0088479_20_4	944..963	-	t0107007_29_3	4043..4071	-	t0046080_20_8	334..353	-	t0186927_26_2	1851..1876	-	t0190057_20_2	3407..3426	-	t0144225_20_2	2478..2497	-	t0232563_28_2	598..625	-	t0180364_23_2	1712..1734
t0013603_20_26	4646..4665	-	t0120418_20_3	3323..3342	-	t0004753_19_73	10733..10751	-	t0038469_28_9	1636..1663	-	t0165248_21_2	2620..2640	-	t0301428_35_1	17176..17210	-	t0699523_24_1	11718..11741	-	t0696768_25_1	2308..2332	-	t0272285_30_1	32430..32459	-	t0088873_20_4	935..954	-	t0107360_23_3	5303..5325	-	t0046468_36_8	236..271	-	t0187048_28_2	4399..4426	-	t0190271_20_2	5499..5518	-	t0145223_28_2	2317..2344	-	t0233816_29_2	780..808	-	t0180706_25_2	4000..4024
t0013605_20_26	3435..3454	-	t0120624_22_3	1985..2006	-	t0004757_23_73	10307..10329	-	t0038636_21_9	6907..6927	-	t0165711_20_2	3326..3345	-	t0301965_21_1	25426..25446	-	t0699079_25_1	33238..33262	-	t0696328_24_1	2267..2290	-	t0272455_28_1	29972..29999	-	t0088939_19_4	1002..1020	-	t0107472_30_3	2340..2369	-	t0046741_21_7	180..200	-	t0187326_29_2	3442..3470	-	t0190308_34_2	5505..5538	-	t0145331_27_2	6726..6752	-	t0233879_22_2	976..997	-	t0181811_38_2	2581..2618
t0013624_20_26	7665..7684	-	t0120782_22_3	3610..3631	-	t0004762_35_73	8966..9000	-	t0038660_24_9	7823..7846	-	t0166211_21_2	910..930	-	t0302339_37_1	18057..18093	-	t0698915_29_1	25043..25071	-	t0695835_21_1	778..798	-	t0274133_27_1	30034..30060	-	t0089047_26_4	858..883	-	t0107591_24_3	5902..5925	-	t0046753_20_7	159..178	-	t0187710_20_2	2792..2811	-	t0190741_25_2	4030..4054	-	t0145829_20_2	2578..2597	-	t0236222_25_2	817..841	-	t0182642_20_2	2017..2036
t0013649_20_26	3323..3342	-	t0121050_20_3	5065..5084	-	t0004791_21_72	10309..10329	-	t0038679_19_9	973..991	-	t0166575_27_2	773..799	-	t0302698_19_1	21432..21450	-	t0698077_31_1	18847..18877	-	t0695581_28_1	3374..3401	-	t0274906_20_1	7189..7208	-	t0089075_28_4	2426..2453	-	t0107682_22_3	730..751	-	t0046889_20_7	123..142	-	t0188878_28_2	3095..3122	-	t0191071_32_2	5650..5681	-	t0145888_19_2	4373..4391	-	t0237492_30_2	5114..5143	-	t0183774_29_2	5234..5236
t0013653_20_26	3128..3147	-	t0121532_28_3	1005..1032	-	t0004827_26_72	6807..6825	-	t0038941_22_9	5223..5244	-	t0167034_27_2	1136..1162	-	t0303222_23_1	3493..3515	-	t0697869_21_1	22327..22347	-	t0695141_20_1	1525..1544	-	t0274916_23_1	15524..15546	-	t0089110_20_4	475..494	-	t0107741_20_3	5142..5161	-	t0047333_20_7	18..37	-	t0188920_28_2	2034..2061	-	t0191827_24_2	5583..5606	-	t0146337_23_2	2605..2627	-	t0238510_20_2	601..620	-	t0184595_20_2	1618..1637
t0013694_21_25	3913..3933	-	t0121568_20_3	3715..3734	-	t0004860_36_71	8963..8998	-	t0039347_20_9	4038..4057	-	t0167752_23_2	4179..4201	-	t0303322_21_1	4170..4190	-	t0697566_21_1	21608..21628	-	t0695123_21_1	3772..3792	-	t0276388_20_1	32564..32583	-	t0089441_21_4	2515..2535	-	t0107828_28_3	7530..7557	-	t0047410_20_7	44..63	-	t0189411_30_2	4288..4317	-	t0192930_33_2	4586..4618	-	t0146415_19_2	1025..1043	-	t0239532_32_2	817..848	-	t0184995_23_2	1570..1592
t0013709_27_25	5303..5329	-	t0121690_21_3	751..771	-	t0004864_38_71	10582..10619	-	t0039702_28_9	362..389	-	t0168040_22_2	2254..2275	-	t0303609_27_1	13707..13733	-	t0697536_28_1	12306..12333	-	t0694981_23_1	1493..1515	-	t0276710_28_1	16847..16874	-	t0089513_24_4	3200..3223	-	t0108308_33_3	5902..5934	-	t0047421_20_7	51..70	-	t0191651_30_2	847..876	-	t0193349_35_2	5736..5770	-	t0146705_28_2	3830..3857	-	t0240843_31_2	322..352	-	t0186587_29_2	2374..2402
t0013730_20_25	5374..5393	-	t0122291_35_3	2048..2082	-	t0004880_40_71	7936..7975	-	t0039784_23_9	4498..4520	-	t0168266_20_2	2537..2556	-	t0303791_20_1	3943..3962	-	t0697295_27_1	19759..19785	-	t0694250_28_1	6246..6273	-	t0277131_26_1	16354..16379	-	t0089847_27_4	979..1005	-	t0108370_20_3	2126..2145	-	t0047496_25_7	1..25	-	t0191787_27_2	850..876	-	t0193560_20_2	12181..12200	-	t0147192_24_2	6726..6749	-	t0241386_19_2	599..617	-	t0187571_20_2	4157..4176
t0013760_20_25	4492..4511	-	t0122470_29_3	1922..1950	-	t0004949_41_70	8961..9001	-	t0039960_27_9	6935..6961	-	t0168917_21_2	3569..3589	-	t0303842_18_1	14738..14755	-	t0696939_23_1	25283..25305	-	t0694049_25_1	4462..4486	-	t0277952_22_1	29969..29990	-	t0089885_21_4	1190..1210	-	t0108696_21_3	5753..5773	-	t0047604_20_7	437..456	-	t0191917_28_2	813..840	-	t0193982_27_2	2640..2666	-	t0147327_20_2	2915..2934	-	t0241888_24_2	780..803	-	t0188539_30_2	2807..2836
t0013804_20_25	2658..2677	-	t0122690_20_3	3445..3464	-	t0004951_22_70	10729..10750	-	t0040121_26_9	4430..4455	-	t0169498_21_2	989..1009	-	t0304144_28_1	20090..20117	-	t0696382_20_1	24603..24622	-	t0693492_20_1	2673..2692	-	t0278213_20_1	31347..31366	-	t0089951_21_4	2489..2509	-	t0108889_31_3	5934..5964	-	t0047611_40_7	426..465	-	t0193632_25_2	3863..3887	-	t0194438_28_2	10560..10587	-	t0147446_31_2	3626..3656	-	t0242628_21_2	419..439	-	t0188907_26_2	1874..1899
t0013817_20_25	2471..2490	-	t0122711_20_3	5696..5715	-	t0004953_40_70	7811..7850	-	t0040229_30_9	5022..5051	-	t0169597_21_2	1816..1836	-	t0304317_25_1	7678..7702	-	t0695902_20_1	27986..28005	-	t0692887_23_1	5049..5071	-	t0279416_20_1	7594..7613	-	t0090978_20_4	2518..2537	-	t0108950_20_3	3257..3276	-	t0048087_21_7	181..201	-	t0193799_29_2	1786..1814	-	t0195663_20_2	5744..5763	-	t0147595_41_2	2478..2518	-	t0242872_21_2	975..995	-	t0189231_25_2	635..659
t0013831_20_25	4647..4666	-	t0122833_20_3	2995..3014	-	t0004961_30_70	9371..9400	-	t0040280_22_9	4007..4028	-	t0169787_25_2	246..270	-	t0304778_31_1	17456..17486	-	t0695388_19_1	13297..13315	-	t0692088_18_1	3454..3471	-	t0279779_21_1	7033..7053	-	t0092187_21_4	2884..2904	-	t0108962_25_3	4149..4173	-	t0048121_28_7	173..200	-	t0194423_21_2	4259..4279	-	t0196315_40_2	5512..5551	-	t0147900_21_2	1688..1708	-	t0243763_42_1	599..640	-	t0189443_26_2	5126..5151
t0013842_20_25	6384..6403	-	t0123089_20_3	1466..1485	-	t0004967_28_70	10903..10930	-	t0040294_20_9	4036..4055	-	t0170199_27_2	1387..1413	-	t0304946_23_1	3713..3735	-	t0695172_20_1	24486..24505	-	t0691760_26_1	1265..1290	-	t0280517_29_1	12672..12700	-	t0092927_20_4	1859..1878	-	t0109098_22_3	4089..4110	-	t0048545_26_7	424..449	-	t0195277_25_2	2532..2556	-	t0196649_20_2	3446..3465	-	t0148693_19_2	1248..1266	-	t0244818_41_1	402..442	-	t0189991_20_2	3072..3091
t0013871_20_25	3638..3657	-	t0123229_20_3	4506..4525	-	t0004971_39_70	8963..9001	-	t0040432_28_9	6548..6575	-	t0171000_20_2	2598..2617	-	t0305109_20_1	18270..18289	-	t0695156_26_1	12721..12746	-	t0691164_21_1	180..200	-	t0280795_20_1	31227..31246	-	t0092947_20_4	683..702	-	t0109161_20_3	1341..1360	-	t0048551_30_7	492..521	-	t0196090_32_2	2840..2871	-	t0197550_20_2	13541..13560	-	t0148727_20_2	6738..6757	-	t0245367_21_1	817..837	-	t0190093_28_2	4572..4599
t0013910_20_25	5815..5834	-	t0123301_20_3	411..430	-	t0004977_34_70	4..37	-	t0040514_24_9	4543..4566	-	t0171916_27_2	3172..3198	-	t0305254_22_1	16959..16980	-	t0695103_25_1	25418..25442	-	t0690279_24_1	3315..3338	-	t0281566_20_1	13030..13049	-	t0093062_20_4	2799..2818	-	t0109223_23_3	6421..6443	-	t0048573_28_7	184..211	-	t0196420_20_2	3536..3555	-	t0197645_21_2	4078..4098	-	t0150306_24_2	1790..1813	-	t0245738_20_1	12435..12454	-	t0190214_30_2	75..78
t0013913_20_25	1235..1254	-	t0124172_22_3	3712..3733	-	t0005039_30_68	10456..10485	-	t0040884_26_9	3677..3696	-	t0172340_22_2	4125..4146	-	t0307749_20_1	20929..20948	-	t0694995_21_1	22015..22035	-	t0690115_27_1	3012..3038	-	t0283181_24_1	11565..11588	-	t0093330_23_4	2245..2267	-	t0109289_20_3	2902..2921	-	t0048685_20_7	2..21	-	t0196481_23_2	3610..3632	-	t0197733_32_2	2551..2582	-	t0150513_19_2	5421..5439	-	t0246212_26_1	6172..6197	-	t0190718_29_2	5163..5191
t0013944_26_25	7500..7525	-	t0124349_20_3	1613..1632	-	t0005081_29_68	9526..9554	-	t0040948_27_9	3755..3781	-	t0173683_21_2	4152..4168	-	t0307825_34_1	19347..19380	-	t0694934_24_1	33556..33579	-	t0690096_34_1	180..213	-	t0283767_21_1	7395..7415	-	t0093414_29_4	415..443	-	t0109347_20_3	2845..2864	-	t0049072_33_7	171..203	-	t0197255_27_2	863..889	-	t0198245_40_2	3012..3051	-	t0151778_22_2	1900..1921	-	t0247237_28_1	703..730	-	t0193025_27_2	1840..1866
t0013997_20_25	3560..3579	-	t0124588_28_3	1559..1586	-	t0005082_26_68	6985..7010	-	t0041040_25_9	5173..5197	-	t0173943_21_2	3401..3421	-	t0309955_20_1	7095..7114	-	t0694932_21_1	19750..19770	-	t0690066_21_1	6204..6224	-	t0284604_33_1	7614..7646	-	t0095030_20_4	1096..1115	-	t0109933_21_3	2846..2866	-	t0049283_21_7	1..21	-	t0197665_28_2	3363..3390	-	t0198597_35_2	5885..5919	-	t0153002_27_2	425..451	-	t0247796_18_1	990..1007	-	t0193737_24_2	835..858
t0014053_20_25	2850..2869	-	t0124708_20_3	4091..4110	-	t0005148_30_67	10629..10658	-	t0041197_27_8	319..345	-	t0174150_28_2	1715..1742	-	t0311806_20_1	14605..14624	-	t0694675_22_1	22586..22607	-	t0688747_28_1	4717..4744	-	t0285278_22_1	16848..16869	-	t0095199_28_4	3401..3428	-	t0109969_27_3	715..741	-	t0049735_20_7	171..190	-	t0198932_28_2	2492..2519	-	t0198803_20_2	5745..5764	-	t0153343_22_2	5873..5894	-	t0247888_24_1	4354..4377	-	t0194580_28_2	404..431
t0014101_24_25	314..337	-	t0124917_20_3	2578..2597	-	t0005179_24_66	9011..9034	-	t0041214_23_8	5023..5045	-	t0174169_28_2	4124..4151	-	t0311945_20_1	5808..5827	-	t0693186_26_1	2714..2739	-	t0687409_21_1	171..191	-	t0285442_21_1	31390..31410	-	t0095609_25_4	3200..3224	-	t0110136_25_3	3396..3420	-	t0049943_20_7	144..163	-	t0199251_29_2	1619..1647	-	t0200909_43_2	2591..2633	-	t0154473_22_2	2558..2579	-	t0248660_27_1	17203..17229	-	t0195232_25_2	1990..2014
t0014106_20_25	53..72	-	t0124928_21_3	586..606	-	t0005202_36_66	9001..9036	-	t0041382_28_8	2209..2236	-	t0174402_19_2	2582..2600	-	t0312334_21_1	8468..8488	-	t0692627_27_1	10318..10344	-	t0687382_23_1	1909..1931	-	t0286022_24_1	16214..16237	-	t0095742_20_4	518..537	-	t0110831_25_3	826..850	-	t0050374_33_7	429..461	-	t0199435_24_2	2039..2062	-	t0201941_31_2	3635..3665	-	t0155142_24_2	1230..1253	-	t0249597_21_1	896..916	-	t0196091_21_2	1993..2013
t0014126_20_25	5122..5141	-	t0124939_20_3	3050..3069	-	t0005204_24_66	10728..10751	-	t0041697_27_8	1844..1870	-	t0174449_20_2	3960..3979	-	t0312420_31_1	1320..1350	-	t0692418_22_1	11325..11346	-	t0686840_23_1	2721..2743	-	t0286246_23_1	10249..10271	-	t0095800_27_4	182..198	-	t0111185_23_3	3486..3508	-	t0050458_29_7	1..29	-	t0199763_21_2	3623..3643	-	t0202615_40_2	12213..12252	-	t0155626_20_2	4951..4970	-	t0250498_34_1	817..850	-	t0196345_28_2	5126..5153
t0014226_20_24	7506..7525	-	t0125057_20_3	5171..5190	-	t0005221_42_66	7934..7975	-	t0041900_30_8	4034..4063	-	t0174724_20_2	1964..1983	-	t0314980_21_1	830..850	-	t0692163_20_1	33930..33949	-	t0686538_20_1	4703..4722	-	t0286672_21_1	32523..32543	-	t0095892_20_4	2262..2281	-	t0111603_28_3	5380..5407	-	t0050837_19_7	182..200	-	t0199845_29_2	1519..1547	-	t0202819_38_2	3950..3987	-	t0155835_33_2	5443..5475	-	t0251075_19_1	325..343	-	t0197465_27_2	2183..2209
t0014282_21_24	6080..6100	-	t0125105_27_3	4596..4622	-	t0005334_43_65	7808..7850	-	t0041957_27_8	3386..3412	-	t0174956_25_2	3836..3860	-	t0315294_25_1	14524..14548	-	t0691933_25_1	27985..28009	-	t0685772_19_1	4605..4623	-	t0287191_25_1	27152..27176	-	t0096062_28_4	776..803	-	t0111714_21_3	2730..2750	-	t0050924_39_7	426..464	-	t0200286_23_2	200..222	-	t0203397_22_2	3658..3679	-	t0155974_24_2	30..53	-	t0252154_27_1	15772..15798	-	t0197509_28_2	778..805
t0014334_24_24	48..71	-	t0125123_21_3	5675..5695	-	t0005337_37_65	7937..7973	-	t0042027_18_8	537..554	-	t0175400_25_2	1396..1420	-	t0315403_27_1	2383..2409	-	t0691652_26_1	19500..19525	-	t0685513_21_1	691..711	-	t0289336_37_1	12463..12499	-	t0096311_28_4	2130..2157	-	t0111749_27_3	7146..7172	-	t0050947_32_7	180..211	-	t0200931_27_2	911..937	-	t0204411_28_2	3576..3603	-	t0160086_27_2	3093..3119	-	t0253104_23_1	1015..1037	-	t0197921_28_2	3269..3296
t0014401_20_24	3451..3470	-	t0126268_22_3	5362..5383	-	t0005346_27_64	4..30	-	t0042132_20_8	4139..4158	-	t0175426_20_2	4178..4197	-	t0315839_29_1	19639..19667	-	t0691149_20_1	19632..19651	-	t0685442_25_1	2721..2745	-	t0290670_20_1	4780..4799	-	t0096584_29_4	2649..2677	-	t0112510_24_3	3443..3466	-	t0051786_38_7	424..461	-	t0201230_20_2	2409..2428	-	t0205569_20_2	3774..3793	-	t0160875_30_2	181..210	-	t0254015_38_1	5396..5433	-	t0198193_25_2	782..806
t0014412_20_24	6086..6105	-	t0126321_22_3	365..386	-	t0005348_29_64	10725..10753	-	t0042159_21_8	718..738	-	t0175759_21_2	17..37	-	t0316170_21_1	18008..18028	-	t0690374_20_1	21974..21993	-	t0684957_28_1	5522..5549	-	t0290819_30_1	16354..16383	-	t0096855_20_4	1407..1426	-	t0112930_23_3	5292..5314	-	t0051957_22_7	18..39	-	t0201966_21_2	1025..1045	-	t0208054_35_2	2734..2768	-	t0161129_22_2	4522..4543	-	t0256901_21_1	336..356	-	t0198625_29_2	1993..2021
t0014436_21_24	5065..5085	-	t0126555_27_3	3659..3685	-	t0005397_33_64	10718..10750	-	t0042356_29_8	2458..2486	-	t0176032_20_2	907..926	-	t0317829_28_1	3677..3704	-	t0690037_20_1	25550..25569	-	t0684626_19_1	4311..4329	-	t0292317_28_1	7269..7296	-	t0097127_21_4	734..754	-	t0113015_26_3	7100..7125	-	t0051970_21_7	18..38	-	t0203627_22_2	3644..3665	-	t0208391_20_2	4080..4099	-	t0161167_28_2	5313..5340	-	t0257038_24_1	1011..1034	-	t0199210_27_2	410..436
t0014439_28_24	7413..7440	-	t0127024_20_3	651..670	-	t0005401_36_64	9002..9037	-	t0042360_28_8	4430..4457	-	t0176064_21_2	718..738	-	t0319919_35_1	17176..17210	-	t0689906_23_1	26000..26022	-	t0684335_20_1	1268..1287	-	t0293538_22_1	11806..11827	-	t0097243_41_4	2803..2843	-	t0113786_27_3	7146..7172	-	t0052057_20_7	53..66	-	t0204206_27_2	1548..1574	-	t0208452_26_2	3059..3084	-	t0161722_20_2	4043..4062	-	t0257196_27_1	664..690	-	t0199478_20_2	4013..4032
t0014451_22_24	6855..6876	-	t0127279_20_3	4893..4912	-	t0005420_32_63	9007..9038	-	t0042390_21_8	7679..7699	-	t0176274_21_2	1491..1511	-	t0320413_44_1	19040..19083	-	t0689726_20_1	33659..33678	-	t0684072_27_1	5074..5100	-	t0294732_21_1	10251..10271	-	t0098304_26_4	3200..3225	-	t0114182_20_3	1885..1904	-	t0052403_33_7	1..33	-	t0205218_23_2	1829..1851	-	t0208587_35_2	5499..5533	-	t0162134_36_2	1889..1924	-	t0258610_22_1	2175..2196	-	t0199594_32_2	4193..4224
t0014470_26_24	5305..5330	-	t0128147_20_3	4737..4756	-	t0005430_28_63	9010..9037	-	t0042456_26_8	5674..5699	-	t0176314_21_2	725..745	-	t0320749_20_1	7815..7834	-	t0689725_23_1	18837..18859	-	t0684016_28_1	3012..3039	-	t0295501_20_1	32515..32534	-	t0098968_23_4	3087..3109	-	t0114254_20_3	3912..3931	-	t0052568_23_7	47..47	-	t0206427_22_2	2773..2794	-	t0209202_41_2	2734..2774	-	t0162681_25_2	6558..6582	-	t0258981_21_1	1026..1046	-	t0201321_24_2	2327..2350
t0014486_28_24	1527..1554	-	t0128247_29_3	6097..6125	-	t0005470_27_63	9389..9415	-	t0042514_26_8	2209..2234	-	t0176484_20_2	2263..2282	-	t0322057_26_1	3217..3242	-	t0689687_20_1	887..906	-	t0683658_21_1	1325..1345	-	t0297020_24_1	19068..19091	-	t0099102_25_3	3314..3338	-	t0114438_28_3	5170..5197	-	t0052677_20_7	52..71	-	t0208261_20_2	3612..3631	-	t0209490_26_2	6738..6763	-	t0162922_23_2	1866..1888	-	t0259107_21_1	12607..12627	-	t0201878_29_2	1990..2018
t0014533_20_24	4961..4980	-	t0128575_20_3	5142..5161	-	t0005474_30_63	3..32	-	t0042544_20_8	7160..7179	-	t0176574_23_2	4109..4126	-	t0326488_28_1	3713..3740	-	t0689306_26_1	5419..5444	-	t0683610_26_1	1909..1934	-	t0298467_36_1	12293..12328	-	t0099103_22_3	1796..1817	-	t0114792_25_3	2214..2238	-	t0052686_36_7	362..397	-	t0209622_23_2	1624..1646	-	t0210542_20_2	3552..3571	-	t0163118_34_2	1319..1352	-	t0260141_26_1	548..573	-	t0202335_25_2	1400..1424
t0014604_20_24	2273..2292	-	t0128650_26_3	5914..5939	-	t0005476_27_63	8178..8204	-	t0042558_26_8	4582..4607	-	t0176781_27_2	2616..2642	-	t0326702_23_1	1083..1105	-	t0688841_20_1	13298..13317	-	t0683280_28_1	2897..2924	-	t0299502_26_1	26143..26168	-	t0099151_26_3	2550..2575	-	t0115138_29_3	3396..3424	-	t0053547_26_7	184..209	-	t0210177_29_2	862..890	-	t0211540_20_2	3795..3814	-	t0163336_20_2	2290..2309	-	t0260247_20_1	17250..17257	-	t0203577_21_2	4023..4043
t0014627_20_24	4068..4087	-	t0129045_20_3	1799..1818	-	t0005486_32_63	10455..10486	-	t0042588_27_8	4582..4608	-	t0177573_26_2	1483..1508	-	t0329064_39_1	18901..18939	-	t0687611_20_1	7264..7283	-	t0683138_27_1	6245..6271	-	t0301936_20_1	26939..26958	-	t0099198_21_3	3279..3299	-	t0115170_28_3	5098..5125	-	t0053605_28_6	184..211	-	t0210615_30_2	1372..1401	-	t0211710_30_2	5736..5765	-	t0163499_20_2	2801..2820	-	t0260821_22_1	17174..17195	-	t0204805_24_2	3803..3826
t0014695_20_24	2540..2559	-	t0129707_20_3	5097..5116	-	t0005539_28_62	8969..8996	-	t0043305_29_8	2548..2576	-	t0178676_20_2	2821..2840	-	t0329379_22_1	4168..4189	-	t0686769_20_1	18297..18316	-	t0682480_23_1	971..993	-	t0303517_26_1	17934..17959	-	t0100154_29_3	777..805	-	t0115352_19_3	4392..4410	-	t0053767_41_6	181..221	-	t0211022_28_2	1624..1651	-	t0212132_24_2	2367..2390	-	t0163740_44_2	1900..1943	-	t0261038_28_1	927..954	-	t0204975_20_2	3809..3828
t0014743_20_24	3656..3675	-	t0130067_22_3	4371..4392	-	t0005563_19_62	10639..10657	-	t0043685_28_8	3100..3127	-	t0178870_20_2	2792..2811	-	t0331418_28_1	18994..19021	-	t0686735_26_1	24432..24457	-	t0682468_27_1	3602..3628	-	t0304801_20_1	6103..6122	-	t0100793_20_3	1740..1759	-	t0115627_20_3	2340..2359	-	t0053841_22_6	212..233	-	t0211223_28_2	2700..2727	-	t0212628_19_2	3448..3466	-	t0164506_29_2	2854..2882	-	t0261155_30_1	780..809	-	t0205010_23_2	1365..1387
t0014746_20_24	608..627	-	t0130426_20_3	2847..2866	-	t0005575_41_62	10890..10930	-	t0043849_28_8	4954..4981	-	t0179171_21_2	3695..3715	-	t0333128_22_1	19916..19937	-	t0686474_21_1	22324..22344	-	t0681040_29_1	3539..3567	-	t0306502_28_1	32497..32524	-	t0100892_28_3	567..594	-	t0116453_25_3	224..248	-	t0053940_26_6	53..78	-	t0212598_26_2	3454..3479	-	t0212831_34_2	2661..2694	-	t0164659_20_2	430..449	-	t0262223_22_1	5589..5610	-	t0206920_26_2	4634..4659
t0014749_24_24	223..246	-	t0130432_21_3	4220..4240	-	t0005583_34_62	8901..8934	-	t0043903_22_8	5891..5912	-	t0179348_20_2	3419..3438	-	t0333368_20_1	14811..14830	-	t0685194_28_1	33235..33262	-	t0680800_20_1	3366..3385	-	t0306619_21_1	10048..10068	-	t0101366_26_3	1778..1803	-	t0116875_29_3	6586..6614	-	t0054172_38_6	426..463	-	t0213647_27_2	3605..3631	-	t0213475_35_2	10564..10598	-	t0164709_21_2	931..951	-	t0262487_28_1	13705..13732	-	t0209041_20_2	4133..4152
t0014758_20_23	5496..5515	-	t0130628_21_3	5700..5720	-	t0005618_32_61	2406..2437	-	t0044151_27_8	4761..4787	-	t0179479_22_2	3997..4018	-	t0333426_21_1	19618..19638	-	t0684848_19_1	21087..21105	-	t0680250_42_1	3602..3643	-	t0307885_26_1	9322..9347	-	t0101753_19_3	617..635	-	t0116953_30_3	1843..1872	-	t0054240_26_6	18..43	-	t0214144_25_2	2494..2518	-	t0213932_29_2	2734..2762	-	t0165337_26_2	3046..3071	-	t0263423_30_1	6038..6067	-	t0210681_26_2	1841..1866
t0014789_20_23	3410..3429	-	t0130740_22_3	4891..4912	-	t0005647_35_61	8964..8998	-	t0044244_29_8	5046..5074	-	t0179837_20_2	1014..1033	-	t0333737_19_1	7807..7825	-	t0684141_32_1	20933..20964	-	t0679587_22_1	795..816	-	t0308580_23_1	18362..18384	-	t0101784_28_3	211..238	-	t0117027_20_3	2037..2056	-	t0054285_42_6	204..245	-	t0215437_19_2	4259..4277	-	t0215023_31_2	12980..13010	-	t0165437_26_2	1319..1344	-	t0264329_28_1	658..685	-	t0210907_22_2	4143..4164
t0014799_20_23	4981..5000	-	t0131218_20_3	674..693	-	t0005673_26_61	10698..10723	-	t0044355_25_8	3100..3124	-	t0180131_21_2	88..108	-	t0334063_29_1	834..862	-	t0683350_20_1	30414..30433	-	t0678319_20_1	507..526	-	t0309132_22_1	11911..11932	-	t0101993_21_3	2490..2510	-	t0117157_27_3	3442..3468	-	t0054319_41_6	421..461	-	t0216017_28_2	3570..3597	-	t0216513_29_2	3902..3930	-	t0165869_20_2	202..221	-	t0264637_22_1	12534..12555	-	t0211423_27_2	3271..3297
t0014837_20_23	4867..4886	-	t0131857_22_3	979..1000	-	t0005704_35_60	8963..8997	-	t0044377_28_8	5751..5758	-	t0180676_20_2	2198..2217	-	t0334349_20_1	7437..7456	-	t0682664_19_1	19183..19201	-	t0677491_23_1	5459..5481	-	t0310381_23_1	26634..26656	-	t0103145_23_3	2884..2906	-	t0117336_28_3	5902..5929	-	t0054507_27_6	430..456	-	t0217388_30_2	3863..3892	-	t0217284_37_2	4576..4612	-	t0166372_28_2	6729..6756	-	t0265841_32_1	357..388	-	t0211539_21_2	1993..2013
t0014859_28_23	1969..1996	-	t0132116_20_3	5415..5434	-	t0005745_26_60	10902..10927	-	t0044467_27_8	7579..7605	-	t0180936_21_2	3974..3994	-	t0334798_20_1	7139..7149	-	t0682019_20_1	23849..23868	-	t0677434_18_1	413..430	-	t0311815_26_1	31460..31485	-	t0103272_25_3	1466..1490	-	t0117395_24_3	5693..5716	-	t0054992_28_6	272..299	-	t0217445_30_2	769..798	-	t0218037_23_2	3298..3320	-	t0167221_28_2	5840..5867	-	t0267438_21_1	319..339	-	t0211729_20_2	2817..2836
t0014872_21_23	4973..4993	-	t0132698_28_3	3225..3252	-	t0005746_31_60	10628..10658	-	t0044642_25_8	8214..8238	-	t0181600_22_2	2268..2289	-	t0335280_27_1	19929..19955	-	t0681979_20_1	33633..33652	-	t0677417_20_1	4987..5006	-	t0311998_29_1	16354..16382	-	t0104178_25_3	776..800	-	t0117800_20_3	1099..1118	-	t0055004_25_6	274..298	-	t0217608_27_2	772..798	-	t0219251_22_2	13541..13562	-	t0167366_21_2	3048..3068	-	t0268918_18_1	1004..1021	-	t0212639_23_2	900..922
t0014933_20_23	1231..1250	-	t0132808_20_3	1407..1426	-	t0005809_25_59	6986..7010	-	t0044730_27_8	1376..1402	-	t0181881_24_2	735..758	-	t0335484_20_1	16537..16556	-	t0681918_28_1	20825..20852	-	t0677282_20_1	1238..1257	-	t0312548_29_1	32401..32429	-	t0104200_20_3	1213..1232	-	t0118418_40_3	1995..2034	-	t0055095_24_6	426..449	-	t0220843_28_2	1789..1816	-	t0220123_24_2	3635..3658	-	t0168349_22_2	5873..5894	-	t0269523_29_1	481..509	-	t0212770_27_2	1736..1762
t0014958_20_23	2277..2296	-	t0133388_21_3	610..630	-	t0005822_30_59	10721..10750	-	t0044916_24_8	3386..3409	-	t0182235_25_2	734..758	-	t0335515_25_1	16448..16472	-	t0681783_20_1	628..647	-	t0676812_28_1	5053..5080	-	t0313985_20_1	19663..19682	-	t0104311_20_3	1861..1880	-	t0121125_20_3	2735..2754	-	t0055713_41_6	212..252	-	t0222997_25_2	3793..3817	-	t0221034_36_2	3012..3047	-	t0168711_20_2	5401..5420	-	t0270317_20_1	605..624	-	t0213549_25_2	1399..1423
t0014961_20_23	6382..6401	-	t0133455_24_3	3276..3299	-	t0005827_25_59	10462..10486	-	t0044950_23_8	8522..8544	-	t0182283_21_2	2148..2168	-	t0335904_21_1	9265..9285	-	t0681604_24_1	14369..14392	-	t0676373_28_1	48..75	-	t0314531_21_1	32589..32609	-	t0104614_19_3	1793..1811	-	t0121255_29_3	4970..4998	-	t0055744_20_6	427..446	-	t0223656_22_2	4290..4311	-	t0222393_22_2	2165..2186	-	t0169748_20_2	3358..3377	-	t0271432_33_1	586..618	-	t0214064_22_2	1993..2014
t0014987_25_23	1521..1545	-	t0133722_21_3	3232..3252	-	t0005851_22_59	9441..9462	-	t0045152_19_8	4283..4301	-	t0182962_29_2	1705..1733	-	t0336565_22_1	15758..15779	-	t0681536_20_1	20047..20066	-	t0676246_27_1	5629..5655	-	t0315109_28_1	6864..6891	-	t0105525_22_3	1190..1211	-	t0122698_27_3	45..71	-	t0055892_30_6	184..213	-	t0223883_24_2	4344..4367	-	t0222550_28_2	11674..11701	-	t0170219_28_2	5101..5128	-	t0271648_20_1	334..353	-	t0214561_20_2	4190..4209
t0015003_20_23	5192..5211	-	t0133756_20_3	4441..4460	-	t0005860_20_59	10793..10812	-	t0045206_20_8	6046..6065	-	t0183080_20_2	3818..3837	-	t0337642_20_1	19677..19696	-	t0681092_20_1	21266..21285	-	t0675702_28_1	498..525	-	t0315331_28_1	16902..16929	-	t0106062_28_3	211..238	-	t0123088_28_3	3392..3419	-	t0055920_29_6	493..521	-	t0224101_22_2	3858..3879	-	t0224126_26_2	2368..2393	-	t0170300_24_2	5215..5238	-	t0272075_21_1	1073..1093	-	t0215213_21_2	1343..1363
t0015009_20_23	6354..6373	-	t0134478_20_3	3339..3358	-	t0005879_28_59	6983..7010	-	t0045349_26_8	4142..4167	-	t0183251_20_2	3838..3857	-	t0338124_28_1	13319..13346	-	t0681077_28_1	11737..11764	-	t0675643_30_1	1413..1442	-	t0316011_21_1	7189..7209	-	t0106766_28_3	2192..2219	-	t0123905_21_3	165..185	-	t0056368_21_6	17..37	-	t0224144_22_2	3610..3631	-	t0224356_25_2	2656..2680	-	t0171145_25_2	4953..4977	-	t0272471_27_1	7490..7516	-	t0215785_23_2	320..342
t0015017_20_23	2355..2374	-	t0134558_21_3	1950..1964	-	t0005886_21_59	9471..9491	-	t0045858_23_8	3515..3537	-	t0184033_20_2	712..731	-	t0338529_23_1	3817..3839	-	t0681075_20_1	25040..25059	-	t0675630_20_1	779..798	-	t0316211_26_1	12368..12393	-	t0106831_38_3	2347..2384	-	t0124047_26_3	2203..2228	-	t0056499_27_6	184..210	-	t0225159_21_2	4288..4308	-	t0224798_21_2	3551..3571	-	t0172079_19_2	4659..4677	-	t0272549_29_1	617..645	-	t0216083_20_2	1749..1768
t0015027_20_23	7105..7124	-	t0134659_21_3	3540..3560	-	t0005894_31_59	8927..8957	-	t0046005_27_8	4225..4251	-	t0184270_26_2	3883..3908	-	t0339081_27_1	24249..24275	-	t0679479_27_1	2056..2082	-	t0675456_27_1	177..203	-	t0316306_26_1	18461..18474	-	t0106978_31_3	2133..2163	-	t0124095_20_3	4192..4211	-	t0056642_26_6	52..77	-	t0225243_28_2	1786..1813	-	t0226137_25_2	3493..3517	-	t0173329_28_2	6228..6255	-	t0272964_23_1	927..949	-	t0216947_24_2	1408..1431
t0015037_20_23	6753..6772	-	t0134948_20_3	4024..4043	-	t0005895_43_59	8959..9001	-	t0046090_28_8	5182..5209	-	t0184405_21_2	2951..2971	-	t0341817_26_1	7507..7532	-	t0679268_25_1	25779..25803	-	t0674384_27_1	4835..4861	-	t0318068_19_1	30180..30198	-	t0107832_20_3	910..929	-	t0124210_20_3	7625..7644	-	t0056702_20_6	15..34	-	t0228206_24_2	2490..2513	-	t0226538_43_2	2800..2842	-	t0173867_24_2	425..448	-	t0273613_32_1	892..923	-	t0217211_25_2	1168..1192
t0015076_20_23	1383..1402	-	t0135080_20_3	4018..4037	-	t0005898_40_58	8959..8998	-	t0046296_22_8	4655..4676	-	t0184922_20_2	4001..4020	-	t0342136_19_1	14775..14793	-	t0679239_21_1	25476..25496	-	t0674011_20_1	3010..3029	-	t0318424_22_1	17727..17748	-	t0107904_24_3	776..799	-	t0125211_21_3	3483..3503	-	t0056737_21_6	180..200	-	t0229991_26_2	2263..2288	-	t0226964_39_2	2734..2772	-	t0174117_25_2	253..277	-	t0274919_36_1	17513..17548	-	t0217547_20_2	1998..2017
t0015117_20_23	345..364	-	t0135512_22_3	4296..4317	-	t0005934_35_58	7816..7850	-	t0046422_26_8	6908..6933	-	t0184981_21_2	3848..3868	-	t0342918_20_1	20711..20730	-	t0679225_22_1	16435..16456	-	t0673769_28_1	2758..2785	-	t0319563_20_1	10229..10248	-	t0108151_30_3	2383..2412	-	t0125229_22_3	165..186	-	t0056859_20_6	120..139	-	t0230322_27_2	3376..3402	-	t0227708_27_2	5740..5766	-	t0174142_28_2	870..897	-	t0275037_38_1	946..983	-	t0217596_25_2	3740..3764
t0015145_20_23	2570..2589	-	t0135700_20_3	420..439	-	t0005961_28_58	8968..8995	-	t0046490_28_8	2282..2309	-	t0185730_20_2	3568..3587	-	t0343401_28_1	24004..24031	-	t0679114_25_1	27761..27785	-	t0673062_27_1	1025..1051	-	t0319703_27_1	10299..10325	-	t0108222_27_3	2235..2261	-	t0126240_25_3	4792..4816	-	t0056932_43_6	181..223	-	t0231769_28_2	1479..1506	-	t0227717_31_2	11953..11983	-	t0174985_20_2	5439..5458	-	t0275189_20_1	585..604	-	t0217779_35_2	4634..4668
t0015186_20_23	6932..6951	-	t0136224_28_3	1558..1585	-	t0006021_38_57	9002..9039	-	t0046686_19_7	7083..7101	-	t0186913_21_2	2352..2372	-	t0343884_26_1	12922..12947	-	t0678814_20_1	22244..22263	-	t0672764_25_1	3772..3796	-	t0320259_21_1	30180..30200	-	t0108780_22_3	2649..2670	-	t0126322_20_3	6595..6614	-	t0057074_20_6	428..447	-	t0231956_20_2	2410..2429	-	t0227746_39_2	3652..3690	-	t0175250_20_2	603..622	-	t0276140_28_1	2567..2594	-	t0218762_21_2	1741..1761
t0015188_20_23	6547..6566	-	t0136342_28_3	3801..3828	-	t0006032_20_57	8..27	-	t0046769_29_7	5520..5548	-	t0187161_22_2	3649..3670	-	t0343935_22_1	4093..4114	-	t0678780_36_1	22292..22327	-	t0672709_25_1	3539..3563	-	t0323736_29_1	11560..11588	-	t0108833_21_3	1411..1431	-	t0126522_20_3	224..243	-	t0057104_36_6	47..52	-	t0232243_27_2	1371..1397	-	t0227940_34_2	10550..10583	-	t0176566_34_2	1785..1818	-	t0276303_20_1	646..665	-	t0218979_26_2	410..435
t0015197_20_23	6104..6123	-	t0136772_20_3	5720..5739	-	t0006033_27_57	10727..10753	-	t0046815_27_7	319..345	-	t0187322_20_2	3397..3416	-	t0344446_28_1	1307..1334	-	t0678767_27_1	27162..27188	-	t0672459_22_1	3370..3391	-	t0323876_25_1	30102..30121	-	t0109029_32_3	85..116	-	t0126915_27_3	5383..5409	-	t0057195_27_6	17..43	-	t0233007_28_2	4105..4132	-	t0227954_35_2	2661..2695	-	t0176758_22_2	3752..3773	-	t0278115_20_1	654..673	-	t0219998_28_2	2332..2359
t0015207_20_23	414..433	-	t0137323_20_3	5527..5546	-	t0006082_29_57	6807..6835	-	t0047296_22_7	5891..5912	-	t0187868_20_2	2294..2313	-	t0344884_21_1	18917..18937	-	t0678660_21_1	25370..25390	-	t0671636_24_1	5054..5077	-	t0325840_28_1	32589..32616	-	t0110201_20_3	472..491	-	t0127322_27_3	2203..2229	-	t0057586_22_6	18..39	-	t0233416_25_2	2407..2431	-	t0228050_20_2	3660..3679	-	t0176791_23_2	3839..3861	-	t0278433_28_1	912..939	-	t0222528_23_2	2266..2288
t0015247_20_23	2488..2507	-	t0137458_27_3	5354..5380	-	t0006101_22_57	10636..10657	-	t0047301_26_7	5751..5764	-	t0189298_28_2	4445..4472	-	t0345218_39_1	18078..18116	-	t0678322_20_1	12686..12694	-	t0671515_20_1	6353..6372	-	t0327766_35_1	30099..30133	-	t0110319_25_3	3474..3498	-	t0128072_20_3	1373..1392	-	t0057646_39_6	493..531	-	t0234560_28_2	294..321	-	t0228244_30_2	3635..3664	-	t0178138_20_2	4799..4818	-	t0278649_26_1	18049..18074	-	t0223431_21_2	672..692
t0015248_20_23	3662..3681	-	t0138010_20_3	4464..4483	-	t0006153_28_56	10726..10753	-	t0047385_21_7	4574..4594	-	t0189905_29_2	446..474	-	t0345663_27_1	14826..14852	-	t0677708_18_1	1155..1172	-	t0671260_20_1	2664..2683	-	t0328179_24_1	28135..28158	-	t0110805_28_3	1794..1821	-	t0128720_18_3	5787..5804	-	t0057743_25_6	120..144	-	t0234675_23_2	3367..3389	-	t0228457_20_2	2376..2395	-	t0178204_25_2	3734..3758	-	t0279097_34_1	895..928	-	t0223928_20_2	1342..1361
t0015261_21_23	2827..2847	-	t0138026_18_3	6061..6078	-	t0006159_38_56	8964..9001	-	t0047544_20_7	537..556	-	t0190120_20_2	2513..2532	-	t0346352_28_1	3673..3700	-	t0677327_20_1	24689..24708	-	t0670597_31_1	5043..5073	-	t0328453_20_1	32733..32752	-	t0111027_28_3	777..804	-	t0128751_20_3	1913..1932	-	t0057764_28_6	294..321	-	t0237089_27_2	1376..1402	-	t0230033_22_2	4077..4098	-	t0178229_21_2	3281..3301	-	t0280761_27_1	15774..15800	-	t0224036_26_2	1455..1480
t0015266_20_23	2569..2588	-	t0138523_20_3	3713..3732	-	t0006182_26_56	9009..9034	-	t0047752_27_7	1747..1773	-	t0190184_29_2	253..281	-	t0346960_20_1	15966..15985	-	t0676964_25_1	10323..10347	-	t0670542_27_1	5459..5485	-	t0329449_29_1	6817..6845	-	t0111272_23_3	1549..1571	-	t0128960_20_3	4116..4135	-	t0058215_27_6	493..519	-	t0237906_24_2	2666..2689	-	t0231176_39_2	2052..2090	-	t0178928_29_2	3481..3509	-	t0281570_24_1	909..932	-	t0224806_20_2	1925..1944
t0015271_20_23	6463..6482	-	t0138613_21_3	3439..3459	-	t0006184_40_56	7934..7973	-	t0048049_30_7	361..390	-	t0190354_21_2	3673..3693	-	t0348122_27_1	3750..3776	-	t0676828_25_1	12865..12889	-	t0670292_22_1	3248..3269	-	t0331199_20_1	10286..10305	-	t0112066_20_3	1836..1855	-	t0128977_23_3	826..848	-	t0058247_23_6	180..202	-	t0238710_26_2	1459..1484	-	t0231686_34_2	3012..3045	-	t0180982_27_2	2440..2466	-	t0281633_31_1	391..421	-	t0224926_20_2	321..340
t0015275_20_23	6130..6149	-	t0138894_20_3	295..314	-	t0006211_32_56	8926..8957	-	t0048078_28_7	4283..4310	-	t0190724_27_2	1705..1731	-	t0348337_24_1	5407..5430	-	t0675873_20_1	19458..19477	-	t0667878_25_1	2960..2984	-	t0331409_23_1	16677..16699	-	t0112319_25_3	2422..2446	-	t0129031_29_3	5170..5198	-	t0058484_37_6	47..53	-	t0238975_28_2	3644..3671	-	t0231704_28_2	4067..4094	-	t0181226_21_2	5439..5459	-	t0281933_24_1	463..464	-	t0224936_23_2	2436..2458
t0015276_20_23	3692..3711	-	t0139695_20_2	750..769	-	t0006225_28_55	4..31	-	t0048117_21_7	5415..5435	-	t0191267_26_2	3762..3787	-	t0349882_22_1	7439..7460	-	t0675836_19_1	21726..21744	-	t0667567_23_1	3640..3662	-	t0332372_20_1	32531..32550	-	t0112508_27_3	777..803	-	t0129211_28_3	826..853	-	t0058487_18_6	17..34	-	t0239397_21_2	948..968	-	t0232966_35_2	12904..12938	-	t0181296_29_2	3310..3338	-	t0282193_19_1	936..954	-	t0225198_26_2	1987..2012
t0015291_21_23	5784..5804	-	t0139825_20_2	5288..5307	-	t0006234_36_55	9430..9465	-	t0048303_22_7	7940..7961	-	t0191479_21_2	2428..2448	-	t0350289_20_1	4680..4699	-	t0675615_21_1	33355..33375	-	t0667527_20_1	1925..1944	-	t0334082_20_1	32466..32485	-	t0112603_26_3	1465..1490	-	t0129254_27_3	5383..5409	-	t0059100_33_6	171..203	-	t0240427_21_2	4007..4027	-	t0233050_23_2	3655..3677	-	t0181524_21_2	1025..1045	-	t0282464_33_1	891..923	-	t0225210_23_2	1799..1821
t0015327_24_23	5928..5951	-	t0140029_23_2	2011..2033	-	t0006276_23_55	9000..9022	-	t0048405_21_7	319..339	-	t0192499_26_2	3395..3420	-	t0350435_39_1	18901..18939	-	t0675334_24_1	25779..25802	-	t0667514_29_1	2152..2180	-	t0334965_28_1	31647..31674	-	t0112750_27_3	1731..1757	-	t0130615_21_3	225..245	-	t0059146_27_6	185..211	-	t0240658_25_2	3967..3991	-	t0233060_39_2	5650..5688	-	t0181629_22_2	4368..4389	-	t0283726_26_1	12279..12304	-	t0225685_20_2	1610..1629
t0015333_20_23	1563..1582	-	t0140091_20_2	2843..2862	-	t0006295_33_55	10719..10751	-	t0048641_24_7	8469..8492	-	t0192924_20_2	3252..3271	-	t0350550_28_1	14826..14853	-	t0675282_28_1	12304..12331	-	t0666835_20_1	5417..5436	-	t0335402_39_1	26328..26366	-	t0113237_19_3	685..703	-	t0130951_20_3	1326..1345	-	t0059216_20_6	177..196	-	t0240744_25_2	1622..1646	-	t0233413_28_2	5223..5239	-	t0182988_26_2	3202..3227	-	t0284028_35_1	892..926	-	t0225687_28_2	4201..4228
t0015401_20_23	7128..7147	-	t0140213_26_2	6061..6086	-	t0006299_28_55	9011..9038	-	t0048858_24_7	399..422	-	t0193005_22_2	2920..2941	-	t0351211_20_1	2613..2632	-	t0675162_27_1	33237..33263	-	t0666737_21_1	1494..1514	-	t0335778_27_1	12368..12394	-	t0114485_27_3	2282..2308	-	t0131189_23_3	1605..1627	-	t0059408_25_6	181..205	-	t0241002_25_2	2773..2797	-	t0234399_30_2	3012..3041	-	t0183155_29_2	2084..2112	-	t0285184_20_1	590..609	-	t0226883_19_2	1605..1623
t0015443_20_22	2787..2806	-	t0140312_22_2	3381..3402	-	t0006315_22_55	8967..8988	-	t0049158_20_7	6498..6517	-	t0193628_21_2	3203..3223	-	t0352116_20_1	7818..7837	-	t0675141_19_1	24126..24144	-	t0666539_19_1	3537..3555	-	t0335911_20_1	31411..31430	-	t0114575_21_3	564..584	-	t0131278_43_3	528..570	-	t0060167_38_6	256..293	-	t0241072_27_2	2577..2603	-	t0235177_20_2	3364..3383	-	t0183489_24_2	5840..5863	-	t0285282_19_1	1018..1036	-	t0227474_21_2	2326..2346
t0015486_20_22	4485..4504	-	t0140452_20_2	1613..1632	-	t0006320_43_55	7933..7975	-	t0049249_24_7	6908..6931	-	t0193971_20_2	3198..3217	-	t0353064_18_1	13478..13495	-	t0674966_20_1	24789..24808	-	t0666195_26_1	4469..4494	-	t0336664_26_1	6653..6678	-	t0114952_27_3	3238..3264	-	t0131395_20_3	1115..1134	-	t0060447_20_6	285..304	-	t0242346_23_2	130..152	-	t0235741_25_2	13140..13164	-	t0185017_22_2	1445..1466	-	t0285404_44_1	893..936	-	t0229227_28_2	5126..5153
t0015518_20_22	2558..2577	-	t0140525_20_2	1634..1653	-	t0006321_20_55	8977..8996	-	t0049261_21_7	5897..5917	-	t0193977_21_2	760..780	-	t0353321_20_1	14996..15015	-	t0672829_40_1	31267..31306	-	t0664901_29_1	3561..3589	-	t0336975_28_1	17548..17575	-	t0115125_20_3	3404..3423	-	t0131541_22_3	1996..2017	-	t0060474_27_6	527..553	-	t0242376_22_2	4395..4416	-	t0236317_28_2	3012..3039	-	t0185190_25_2	1323..1347	-	t0286547_21_1	12247..12267	-	t0229671_19_2	1211..1229
t0015585_20_22	1990..2009	-	t0140554_28_2	1444..1471	-	t0006361_40_54	10460..10499	-	t0049294_22_7	4543..4564	-	t0194088_21_2	3817..3837	-	t0354559_22_1	3254..3275	-	t0672527_27_1	11737..11763	-	t0664096_23_1	6152..6174	-	t0337755_38_1	29972..30009	-	t0116234_22_3	517..538	-	t0131607_20_3	2893..2912	-	t0060678_20_6	16..35	-	t0242444_20_2	3557..3576	-	t0236595_32_2	4147..4178	-	t0185361_20_2	2327..2346	-	t0287377_24_1	13663..13686	-	t0229779_20_2	5162..5181
t0015649_20_22	355..374	-	t0140644_20_2	3237..3256	-	t0006375_40_54	7935..7974	-	t0049321_21_7	4139..4159	-	t0194212_20_2	2771..2790	-	t0354667_28_1	19587..19614	-	t0671673_20_1	25560..25579	-	t0663967_29_1	4828..4856	-	t0338738_26_1	30028..30053	-	t0116322_25_3	2282..2306	-	t0131642_28_3	1454..1481	-	t0060896_27_6	181..207	-	t0242634_24_2	2889..2912	-	t0237470_25_2	4367..4391	-	t0185613_22_2	1785..1806	-	t0287655_25_1	906..930	-	t0230950_22_2	4154..4175
t0015664_28_22	3042..3069	-	t0140985_24_2	2048..2071	-	t0006387_43_54	7934..7976	-	t0049335_19_7	933..951	-	t0196096_20_2	3525..3544	-	t0354895_38_1	17955..17992	-	t0670395_20_1	30132..30151	-	t0663945_31_1	413..443	-	t0338742_26_1	13972..13997	-	t0116576_27_3	772..798	-	t0131902_22_3	5293..5314	-	t0061317_22_6	463..484	-	t0242839_28_2	2577..2604	-	t0238086_38_2	3178..3215	-	t0185665_20_2	3743..3762	-	t0287732_19_1	495..513	-	t0231087_28_2	1222..1249
t0015670_20_22	3182..3201	-	t0140992_20_2	5721..5740	-	t0006393_24_54	9439..9462	-	t0049502_21_7	4822..4842	-	t0196800_20_2	3210..3229	-	t0355707_23_1	4597..4619	-	t0669102_19_1	7125..7143	-	t0663684_28_1	2757..2784	-	t0339467_20_1	32497..32516	-	t0116980_21_3	629..649	-	t0132009_26_3	5445..5470	-	t0061343_37_6	426..462	-	t0243343_27_1	1708..1734	-	t0238182_36_2	12320..12355	-	t0185963_24_2	3427..3450	-	t0289890_32_1	15393..15424	-	t0233051_24_2	5133..5156
t0015718_20_22	5468..5487	-	t0141081_25_2	5356..5380	-	t0006411_31_54	6543..6573	-	t0050157_25_7	5751..5764	-	t0196923_28_2	3993..4020	-	t0355917_20_1	20778..20797	-	t0669099_22_1	22891..22912	-	t0662899_20_1	1615..1634	-	t0339807_20_1	13848..13867	-	t0117706_20_3	2209..2228	-	t0132231_21_3	2582..2602	-	t0061438_20_6	144..163	-	t0243778_27_1	1960..1986	-	t0238823_20_2	4303..4322	-	t0188079_25_2	814..838	-	t0290000_28_1	3981..4008	-	t0233309_22_2	3986..4007
t0015720_25_22	4643..4667	-	t0141179_20_2	862..881	-	t0006412_27_54	9008..9034	-	t0050300_20_7	109..128	-	t0197610_22_2	2116..2137	-	t0357023_35_1	17196..17230	-	t0669029_20_1	6306..6325	-	t0662647_19_1	734..752	-	t0340054_19_1	16677..16695	-	t0117864_28_3	473..500	-	t0132578_20_3	3447..3466	-	t0061511_20_6	502..521	-	t0243829_27_1	1837..1863	-	t0239392_32_2	3755..3786	-	t0190225_37_2	5440..5476	-	t0290535_20_1	6581..6600	-	t0236217_20_2	5186..5205
t0015757_19_22	10..28	-	t0141191_27_2	3232..3258	-	t0006432_31_54	10517..10547	-	t0050838_27_7	6740..6766	-	t0197693_39_2	1832..1870	-	t0357435_20_1	3815..3834	-	t0668671_20_1	24605..24624	-	t0662041_22_1	49..70	-	t0340643_25_1	18035..18042	-	t0118062_25_3	320..344	-	t0133048_24_3	7423..7446	-	t0061851_21_6	53..73	-	t0244628_22_1	3199..3220	-	t0239799_25_2	3916..3940	-	t0190604_21_2	4446..4466	-	t0291048_40_1	15214..15253	-	t0237649_21_2	3144..3164
t0015828_27_22	4446..4472	-	t0141212_25_2	1270..1294	-	t0006449_25_54	8998..9022	-	t0051073_25_7	4034..4058	-	t0197708_20_2	1000..1019	-	t0359139_18_1	14772..14789	-	t0668632_21_1	33608..33628	-	t0661774_24_1	1943..1966	-	t0340790_28_1	17130..17157	-	t0118146_20_3	3314..3333	-	t0133113_20_3	1390..1409	-	t0062676_20_6	3..22	-	t0245795_18_1	656..673	-	t0240020_20_2	2611..2630	-	t0190658_18_2	3152..3154	-	t0291227_34_1	365..398	-	t0238944_42_2	3740..3781
t0015857_20_22	4448..4467	-	t0141900_22_2	4273..4294	-	t0006452_34_54	8964..8997	-	t0051477_27_7	3581..3607	-	t0198450_27_2	796..822	-	t0360843_18_1	5427..5444	-	t0668582_20_1	24543..24562	-	t0660948_29_1	1772..1800	-	t0341124_28_1	17721..17748	-	t0118649_30_3	1413..1442	-	t0133236_22_3	3335..3356	-	t0062831_24_6	179..202	-	t0246940_28_1	765..792	-	t0240386_39_2	2551..2589	-	t0190773_27_2	4573..4599	-	t0291517_30_1	762..791	-	t0240822_25_2	4193..4217
t0015913_20_22	3292..3311	-	t0142092_20_2	3276..3295	-	t0006476_33_54	9002..9034	-	t0051880_28_7	6364..6391	-	t0198573_22_2	2492..2513	-	t0362431_21_1	4615..4635	-	t0668389_20_1	12291..12310	-	t0660594_29_1	4593..4621	-	t0341323_20_1	10297..10316	-	t0119015_25_3	1083..1107	-	t0134032_23_3	773..795	-	t0063005_20_6	22..41	-	t0247448_21_1	2538..2558	-	t0241454_28_2	2656..2683	-	t0191143_35_2	2911..2945	-	t0291811_25_1	14490..14514	-	t0241439_19_2	3804..3822
t0015969_20_22	3707..3726	-	t0142382_21_2	5600..5620	-	t0006479_29_54	10903..10931	-	t0051968_25_7	3581..3605	-	t0198985_20_2	1899..1918	-	t0364676_41_1	17014..17054	-	t0668043_20_1	3950..3969	-	t0660363_20_1	1019..1038	-	t0343944_20_1	20105..20124	-	t0119089_22_3	2272..2293	-	t0134163_24_3	3435..3458	-	t0063213_20_5	431..450	-	t0248297_29_1	1371..1399	-	t0242111_25_2	6694..6696	-	t0191396_21_2	2440..2460	-	t0291855_28_1	762..789	-	t0241649_21_2	3773..3793
t0015997_19_22	4977..4995	-	t0142740_26_2	5854..5879	-	t0006493_28_53	10567..10594	-	t0052015_26_7	7679..7704	-	t0199542_20_2	1542..1561	-	t0365926_37_1	6515..6551	-	t0667621_21_1	26085..26105	-	t0659833_19_1	1825..1843	-	t0344050_21_1	10200..10220	-	t0119115_25_3	3401..3425	-	t0134524_25_3	1326..1350	-	t0063254_28_5	212..239	-	t0250133_27_1	1621..1647	-	t0242308_28_2	1861..1868	-	t0191751_27_2	385..411	-	t0292389_21_1	1004..1024	-	t0241887_22_2	5266..5287
t0016066_20_22	318..337	-	t0142880_21_2	1587..1607	-	t0006537_41_53	7934..7974	-	t0052336_25_7	1255..1279	-	t0199784_20_2	2967..2986	-	t0366221_21_1	5424..5444	-	t0667577_27_1	9053..9079	-	t0659573_37_1	2077..2113	-	t0344392_28_1	12472..12499	-	t0119124_21_3	3087..3107	-	t0134742_29_3	4159..4187	-	t0063504_39_5	184..222	-	t0250351_30_1	3863..3892	-	t0242476_36_2	3181..3216	-	t0192324_24_2	3047..3070	-	t0293940_28_1	14104..14131	-	t0242521_29_2	800..828
t0016083_20_22	6955..6974	-	t0142954_20_2	654..673	-	t0006561_27_53	10518..10544	-	t0052383_27_7	748..774	-	t0200547_20_2	225..244	-	t0367667_19_1	25428..25446	-	t0667459_23_1	33717..33739	-	t0658239_23_1	48..70	-	t0344406_28_1	7141..7168	-	t0119537_21_3	2425..2445	-	t0134997_24_3	7281..7304	-	t0063546_41_5	185..225	-	t0250443_29_1	2490..2518	-	t0245458_20_1	97..116	-	t0193159_19_2	3542..3560	-	t0294179_31_1	986..1016	-	t0242668_24_2	3902..3925
t0016091_21_22	4488..4508	-	t0142986_20_2	4887..4906	-	t0006591_42_53	10712..10753	-	t0052481_20_7	6146..6165	-	t0200742_20_2	4130..4139	-	t0368384_21_1	20310..20330	-	t0667311_20_1	32514..32533	-	t0658209_19_1	3677..3695	-	t0344458_27_1	30131..30157	-	t0119699_20_3	687..706	-	t0135268_24_3	1843..1866	-	t0063607_30_5	180..209	-	t0250754_28_1	1548..1575	-	t0246458_31_1	4673..4703	-	t0193463_25_2	1855..1879	-	t0294182_26_1	433..458	-	t0242734_24_2	4346..4369
t0016172_20_21	7361..7380	-	t0143208_28_2	2586..2613	-	t0006599_38_52	6807..6837	-	t0052504_29_7	5023..5051	-	t0200872_21_2	904..924	-	t0369144_24_1	18858..18881	-	t0667149_27_1	13178..13204	-	t0658152_21_1	1685..1705	-	t0345544_37_1	12293..12329	-	t0120144_28_3	398..425	-	t0135773_27_3	262..288	-	t0063631_31_5	171..201	-	t0251253_25_1	1209..1233	-	t0246760_20_1	10573..10586	-	t0194136_20_2	4432..4451	-	t0294469_40_1	770..809	-	t0243720_21_1	5132..5152
t0016183_20_21	6249..6268	-	t0143286_20_2	5268..5287	-	t0006642_32_52	6542..6573	-	t0052606_21_7	7687..7707	-	t0200957_22_2	2552..2573	-	t0369695_31_1	15007..15037	-	t0667126_19_1	21148..21166	-	t0658003_25_1	4305..4329	-	t0346061_22_1	8617..8638	-	t0120591_22_3	49..70	-	t0136164_27_3	6593..6619	-	t0064130_20_5	134..153	-	t0251456_29_1	4397..4425	-	t0247601_23_1	8554..8576	-	t0195727_29_2	4613..4641	-	t0295250_20_1	468..487	-	t0244276_21_1	3834..3854
t0016214_20_21	7689..7708	-	t0143662_20_2	5527..5546	-	t0006677_28_52	8961..8988	-	t0052795_27_7	4761..4787	-	t0201245_27_2	1136..1162	-	t0370242_20_1	4653..4672	-	t0666523_30_1	26623..26652	-	t0657977_21_1	4832..4852	-	t0346161_20_1	7555..7574	-	t0120966_19_3	1411..1429	-	t0136364_26_3	5755..5780	-	t0064298_26_5	185..210	-	t0254052_28_1	2571..2598	-	t0247839_25_1	2380..2404	-	t0196158_26_2	5586..5611	-	t0295391_23_1	590..612	-	t0245529_28_1	1712..1739
t0016220_23_21	7038..7060	-	t0143721_25_2	6061..6085	-	t0006681_43_52	10709..10751	-	t0053176_26_7	4761..4786	-	t0201757_20_2	4176..4195	-	t0370878_21_1	17286..17306	-	t0665560_28_1	8967..8994	-	t0657020_21_1	2270..2290	-	t0346395_28_1	16354..16381	-	t0121154_29_3	1496..1524	-	t0136380_20_3	2639..2658	-	t0065045_34_5	181..214	-	t0254613_26_1	2407..2432	-	t0248901_38_1	4673..4710	-	t0196205_21_2	2290..2310	-	t0296006_29_1	702..730	-	t0247624_29_1	4167..4195
t0016238_20_21	5661..5680	-	t0144094_20_2	6398..6417	-	t0006735_40_51	10715..10754	-	t0053233_20_7	6778..6797	-	t0201849_20_2	2856..2875	-	t0371202_28_1	18908..18935	-	t0665418_19_1	13873..13891	-	t0656198_25_1	1413..1437	-	t0346526_24_1	26007..26030	-	t0121161_27_3	49..75	-	t0136744_20_3	6596..6615	-	t0065266_39_5	171..209	-	t0255700_24_1	1581..1604	-	t0249419_39_1	5544..5582	-	t0196867_25_2	3752..3776	-	t0296011_40_1	483..522	-	t0248177_22_1	2079..2100
t0016245_20_21	2267..2286	-	t0144235_21_2	3662..3682	-	t0006738_32_51	9369..9400	-	t0053296_26_7	2405..2430	-	t0203822_29_2	3526..3554	-	t0372026_19_1	6391..6409	-	t0665093_33_1	12862..12894	-	t0656104_29_1	2361..2389	-	t0347720_24_1	10613..10636	-	t0121230_20_3	909..928	-	t0137057_28_3	3392..3419	-	t0065361_20_5	205..224	-	t0255890_25_1	4389..4413	-	t0250104_26_1	3761..3786	-	t0196927_37_2	814..850	-	t0297954_36_1	5379..5414	-	t0248300_20_1	36..55
t0016287_20_21	1305..1324	-	t0144249_20_2	3237..3256	-	t0006751_22_51	10730..10751	-	t0053332_26_7	362..387	-	t0204041_21_2	1668..1688	-	t0372158_23_1	13642..13664	-	t0665001_38_1	31037..31074	-	t0655343_25_1	1552..1576	-	t0350883_22_1	27573..27594	-	t0121939_18_3	1663..1680	-	t0137258_29_3	4158..4186	-	t0065364_28_5	184..211	-	t0255919_26_1	4344..4369	-	t0251060_25_1	2368..2392	-	t0197046_22_2	6736..6757	-	t0298163_39_1	817..855	-	t0248426_26_1	3663..3688
t0016313_21_21	4319..4339	-	t0144379_21_2	5370..5390	-	t0006773_28_51	10634..10661	-	t0053612_22_6	1391..1412	-	t0204759_20_2	3677..3696	-	t0372964_20_1	17456..17475	-	t0664593_20_1	21049..21068	-	t0655234_29_1	3283..3311	-	t0350940_29_1	32402..32430	-	t0122315_20_3	3200..3219	-	t0137448_23_3	5915..5937	-	t0065406_27_5	180..206	-	t0256176_23_1	2881..2903	-	t0251428_36_1	3015..3050	-	t0197502_27_2	6518..6544	-	t0298268_27_1	984..1010	-	t0248653_28_1	1993..2020
t0016338_20_21	3320..3339	-	t0144608_21_2	4745..4765	-	t0006779_27_51	4756..4782	-	t0053683_20_6	5145..5164	-	t0205205_20_2	1923..1942	-	t0374035_39_1	18000..18038	-	t0664399_27_1	8353..8379	-	t0654982_21_1	4026..4046	-	t0351427_21_1	7692..7712	-	t0123083_25_3	863..887	-	t0137695_28_3	6275..6302	-	t0065614_21_5	19..39	-	t0256420_29_1	1898..1926	-	t0251723_20_1	3655..3674	-	t0197531_38_2	3626..3663	-	t0298991_20_1	866..885	-	t0249702_22_1	1339..1360
t0016348_20_21	4163..4182	-	t0144621_20_2	24..43	-	t0006781_41_51	10712..10752	-	t0053706_20_6	1307..1326	-	t0205610_20_2	3891..3910	-	t0374886_23_1	14679..14701	-	t0663307_23_1	21001..21023	-	t0654950_27_1	1909..1935	-	t0354032_20_1	17106..17125	-	t0123100_21_3	1622..1642	-	t0137762_35_3	5373..5407	-	t0066042_37_5	429..465	-	t0258562_28_1	4262..4289	-	t0252223_21_1	2380..2400	-	t0199053_29_2	3281..3309	-	t0299177_25_1	17203..17227	-	t0249910_20_1	888..907
t0016466_20_21	6038..6057	-	t0145283_19_2	5724..5742	-	t0006841_20_51	6807..6814	-	t0053896_27_6	1796..1822	-	t0205613_21_2	2569..2589	-	t0375993_20_1	13476..13495	-	t0662764_20_1	22166..22185	-	t0654825_21_1	2749..2769	-	t0354324_19_1	31232..31250	-	t0123124_22_3	2422..2443	-	t0137803_30_3	4792..4821	-	t0066143_28_5	184..211	-	t0259927_28_1	847..874	-	t0253369_21_1	8767..8787	-	t0199450_35_2	2386..2420	-	t0299459_21_1	985..1005	-	t0250716_25_1	3543..3567
t0016519_20_21	7138..7157	-	t0145327_21_2	4076..4096	-	t0006842_30_51	10457..10486	-	t0054259_21_6	5810..5830	-	t0205911_21_2	1832..1852	-	t0377582_27_1	25590..25616	-	t0662283_19_1	24764..24782	-	t0654112_19_1	4128..4146	-	t0355423_21_1	32369..32389	-	t0123144_20_3	406..425	-	t0137847_26_3	4792..4817	-	t0066341_33_5	181..213	-	t0260416_20_1	1893..1912	-	t0254674_18_1	3911..3928	-	t0199515_21_2	2445..2465	-	t0299868_27_1	599..625	-	t0250916_20_1	2321..2340
t0016542_21_21	1298..1318	-	t0145762_20_2	3381..3400	-	t0006846_19_51	9397..9415	-	t0054372_24_6	665..688	-	t0206470_20_2	1457..1476	-	t0378232_23_1	7583..7605	-	t0660909_22_1	21722..21743	-	t0653810_27_1	4725..4751	-	t0356177_20_1	30182..30201	-	t0124773_22_3	2489..2510	-	t0137948_27_3	4116..4142	-	t0066373_19_5	508..526	-	t0261027_22_1	947..968	-	t0255915_19_1	3040..3058	-	t0200111_43_2	5511..5553	-	t0300184_18_1	11000..11011	-	t0251200_21_1	4632..4652
t0016657_28_21	1740..1767	-	t0146105_21_2	1044..1064	-	t0006896_27_50	6984..7010	-	t0054661_23_6	7120..7142	-	t0206564_27_2	207..233	-	t0378739_27_1	4091..4117	-	t0660883_19_1	33518..33536	-	t0653296_27_1	3602..3628	-	t0357528_29_1	11846..11861	-	t0125955_22_3	783..804	-	t0138086_25_3	5281..5305	-	t0066454_33_5	82..114	-	t0261198_28_1	1953..1980	-	t0256132_37_1	12253..12289	-	t0201546_21_2	3296..3316	-	t0301508_27_1	5060..5086	-	t0251393_28_1	2202..2229
t0016662_20_21	1796..1815	-	t0146228_24_2	4049..4072	-	t0006916_22_50	10634..10655	-	t0055222_20_6	3544..3563	-	t0206667_21_2	2025..2045	-	t0379448_23_1	12190..12212	-	t0660791_20_1	1219..1238	-	t0653277_19_1	1822..1840	-	t0358387_33_1	10898..10930	-	t0126250_28_3	557..584	-	t0138363_24_3	3550..3573	-	t0066547_20_5	479..498	-	t0261214_29_1	1431..1459	-	t0256501_20_1	3546..3565	-	t0202453_20_2	2273..2292	-	t0304846_22_1	441..462	-	t0253616_24_1	5126..5149
t0016701_20_21	5807..5826	-	t0146338_20_2	2785..2804	-	t0006930_31_50	10565..10595	-	t0055243_22_6	5105..5126	-	t0207809_21_2	2496..2516	-	t0379975_20_1	5860..5879	-	t0659831_26_1	12338..12363	-	t0651540_22_1	4129..4150	-	t0358706_28_1	30118..30123	-	t0126892_27_3	563..589	-	t0138574_29_3	7700..7728	-	t0066895_18_5	184..201	-	t0261627_26_1	869..894	-	t0259679_30_1	6210..6239	-	t0202714_28_2	4944..4971	-	t0304964_26_1	6619..6644	-	t0254054_20_1	2975..2994
t0016714_21_21	2570..2590	-	t0146407_22_2	5454..5475	-	t0006954_29_50	10458..10486	-	t0055282_25_6	5022..5046	-	t0208447_20_2	2311..2330	-	t0380004_21_1	24666..24686	-	t0659752_20_1	966..985	-	t0651121_19_1	2763..2781	-	t0360355_26_1	16846..16871	-	t0126903_26_3	1663..1688	-	t0138753_21_3	2908..2928	-	t0066986_37_5	424..460	-	t0261979_27_1	1118..1144	-	t0259762_20_1	4379..4398	-	t0203483_20_2	3976..3995	-	t0306246_24_1	4964..4987	-	t0256250_20_1	4024..4043
t0016733_19_21	6957..6975	-	t0146608_20_2	2826..2845	-	t0006956_43_50	10706..10748	-	t0055315_27_6	553..579	-	t0208507_20_2	1558..1577	-	t0380053_20_1	20437..20456	-	t0659649_28_1	6909..6936	-	t0650762_22_1	5523..5544	-	t0361173_24_1	28096..28119	-	t0127805_20_3	843..862	-	t0139788_20_2	796..815	-	t0067137_21_5	25..45	-	t0263529_26_1	3011..3036	-	t0260224_28_1	5901..5928	-	t0203618_21_2	700..720	-	t0307321_35_1	985..1019	-	t0256419_28_1	2372..2399
t0016776_20_21	1556..1575	-	t0146666_24_2	1509..1532	-	t0006978_42_50	7933..7974	-	t0055492_28_6	6146..6173	-	t0208867_21_2	2656..2676	-	t0380187_31_1	19104..19134	-	t0658658_22_1	25525..25546	-	t0650649_28_1	4876..4903	-	t0363398_22_1	32553..32574	-	t0127998_27_3	1619..1645	-	t0140154_23_2	6238..6260	-	t0067295_23_5	212..234	-	t0264481_26_1	1519..1544	-	t0260698_42_1	2655..2696	-	t0203882_28_2	5566..5593	-	t0307716_22_1	1006..1027	-	t0256564_28_1	1990..2017
t0016795_29_21	7500..7528	-	t0146689_20_2	2967..2986	-	t0007006_44_50	7807..7850	-	t0055511_29_6	5095..5123	-	t0209317_27_2	1715..1741	-	t0380732_42_1	14885..14926	-	t0658172_24_1	16723..16746	-	t0650565_18_1	3315..3332	-	t0363766_18_1	7033..7050	-	t0128511_19_3	684..702	-	t0140396_24_2	7766..7789	-	t0067514_20_5	448..467	-	t0265549_28_1	1613..1640	-	t0261393_20_1	7409..7428	-	t0203903_25_2	4219..4243	-	t0307762_35_1	905..939	-	t0256566_24_1	2632..2655
t0016799_20_21	2489..2508	-	t0147036_20_2	1572..1591	-	t0007018_41_49	6807..6840	-	t0055587_25_6	718..742	-	t0209368_20_2	3055..3074	-	t0380766_20_1	8454..8473	-	t0658064_25_1	11251..11275	-	t0650416_27_1	345..371	-	t0366025_28_1	11690..11717	-	t0128567_21_3	2844..2864	-	t0140592_23_2	1506..1528	-	t0067645_26_5	186..211	-	t0265901_19_1	986..1004	-	t0263261_28_1	5664..5691	-	t0203992_22_2	1025..1046	-	t0307989_21_1	421..441	-	t0256796_18_1	2518..2535
t0016814_28_21	4147..4174	-	t0147133_21_2	2194..2214	-	t0007067_40_49	8905..8944	-	t0055615_26_6	4761..4786	-	t0209459_20_2	2967..2986	-	t0380837_22_1	13517..13538	-	t0658054_30_1	11197..11226	-	t0649781_26_1	6265..6268	-	t0366300_21_1	32357..32377	-	t0128744_19_3	1797..1815	-	t0141004_25_2	1603..1627	-	t0067800_40_5	421..460	-	t0266317_29_1	2490..2518	-	t0263331_22_1	3652..3673	-	t0204799_20_2	3018..3037	-	t0308007_23_1	787..809	-	t0256932_29_1	107..135
t0016831_27_21	2480..2506	-	t0147507_20_2	3714..3733	-	t0007081_36_49	7815..7850	-	t0055909_27_6	1255..1281	-	t0210341_23_2	4179..4201	-	t0381482_24_1	23900..23911	-	t0657920_20_1	2104..2123	-	t0648878_22_1	5860..5881	-	t0367365_29_1	16354..16382	-	t0129238_22_3	2014..2035	-	t0141757_25_2	6600..6624	-	t0068779_31_5	430..460	-	t0267345_23_1	3866..3888	-	t0263499_31_1	10564..10594	-	t0205669_20_2	3814..3833	-	t0310283_27_1	15586..15612	-	t0258685_29_1	791..819
t0016955_20_20	5758..5777	-	t0147936_27_2	5854..5880	-	t0007092_29_49	10634..10662	-	t0055989_21_6	4189..4209	-	t0210476_20_2	1169..1188	-	t0382778_20_1	3128..3147	-	t0657859_20_1	16573..16592	-	t0648721_20_1	2908..2927	-	t0368004_26_1	31230..31255	-	t0130079_40_3	1371..1410	-	t0142660_26_2	2842..2867	-	t0068919_20_5	54..65	-	t0267427_20_1	3644..3663	-	t0264339_33_1	3094..3126	-	t0205901_25_2	6732..6756	-	t0310828_27_1	18100..18126	-	t0259313_20_1	1201..1220
t0016982_20_20	6013..6032	-	t0148211_20_2	5603..5622	-	t0007114_41_49	10710..10750	-	t0056328_24_6	5023..5046	-	t0210611_20_2	2538..2557	-	t0382814_20_1	18443..18462	-	t0657682_22_1	14455..14476	-	t0648620_20_1	2755..2774	-	t0368666_30_1	26331..26360	-	t0130967_34_3	85..118	-	t0142805_42_2	6420..6461	-	t0068983_35_5	258..292	-	t0267759_20_1	4079..4098	-	t0264567_42_1	510..551	-	t0206842_25_2	3044..3068	-	t0310915_29_1	780..808	-	t0259621_22_1	4280..4301
t0016984_20_20	2742..2761	-	t0148395_20_2	5973..5992	-	t0007152_24_49	10806..10829	-	t0056447_25_6	6933..6957	-	t0211525_20_2	3794..3813	-	t0383843_19_1	19796..19814	-	t0657235_26_1	15262..15287	-	t0648338_27_1	1520..1546	-	t0370389_27_1	30222..30248	-	t0131563_27_3	935..961	-	t0142824_25_2	826..850	-	t0069549_31_5	426..456	-	t0267900_30_1	3145..3174	-	t0265650_21_1	2207..2227	-	t0207219_20_2	6056..6075	-	t0311587_20_1	773..792	-	t0259629_23_1	4217..4239
t0017048_20_20	7407..7426	-	t0148436_22_2	1592..1613	-	t0007175_36_48	9003..9038	-	t0056610_28_6	5520..5547	-	t0212024_20_2	2272..2291	-	t0383897_20_1	13701..13720	-	t0657029_20_1	12513..12532	-	t0648249_24_1	3916..3939	-	t0370586_21_1	29467..29487	-	t0132256_26_3	2799..2824	-	t0142934_29_2	2893..2921	-	t0069666_20_5	282..301	-	t0272967_26_1	3963..3988	-	t0266001_24_1	2204..2227	-	t0207350_26_2	5486..5511	-	t0313702_29_1	4786..4814	-	t0259902_27_1	1987..2013
t0017169_24_20	2496..2519	-	t0148466_27_2	3712..3738	-	t0007187_30_48	10898..10927	-	t0056651_28_6	5095..5122	-	t0212309_21_2	2854..2874	-	t0384263_23_1	14500..14513	-	t0656985_20_1	24289..24308	-	t0647815_25_1	3450..3474	-	t0371853_20_1	32749..32768	-	t0132363_20_3	2531..2550	-	t0143949_25_2	2701..2725	-	t0069748_28_5	492..519	-	t0273849_22_1	2125..2146	-	t0266299_21_1	5888..5908	-	t0207555_27_2	659..685	-	t0313796_33_1	399..431	-	t0260875_34_1	75..79
t0017240_20_20	6033..6052	-	t0148794_21_2	3137..3157	-	t0007196_32_48	10651..10682	-	t0056799_24_6	3524..3547	-	t0212720_20_2	3838..3857	-	t0384707_28_1	2854..2881	-	t0656948_18_1	30739..30756	-	t0647611_25_1	739..763	-	t0372852_21_1	16351..16371	-	t0133324_22_3	1550..1571	-	t0144040_27_2	5098..5124	-	t0069955_33_5	174..206	-	t0275480_28_1	2491..2518	-	t0266770_20_1	5528..5547	-	t0208403_23_2	2545..2567	-	t0314137_28_1	483..510	-	t0260943_20_1	1746..1765
t0017366_20_20	7084..7103	-	t0148950_20_2	210..229	-	t0007213_36_48	8965..9000	-	t0057153_25_6	6908..6932	-	t0212779_20_2	3109..3128	-	t0385052_21_1	16054..16074	-	t0656666_28_1	26159..26186	-	t0647334_22_1	3299..3320	-	t0374850_26_1	737..762	-	t0134211_22_3	3318..3339	-	t0144099_20_2	3996..4015	-	t0070144_28_5	181..208	-	t0276114_22_1	2265..2286	-	t0266996_33_1	3385..3417	-	t0209036_23_2	3809..3831	-	t0315062_29_1	590..618	-	t0261147_29_1	1173..1201
t0017383_29_20	2480..2508	-	t0149271_20_2	5088..5107	-	t0007235_39_48	7937..7975	-	t0057211_25_6	4822..4846	-	t0213878_25_2	2492..2516	-	t0386492_23_1	13188..13210	-	t0656227_20_1	30333..30352	-	t0647261_28_1	5972..5999	-	t0375804_22_1	7514..7535	-	t0134249_24_3	1411..1434	-	t0144197_29_2	2654..2682	-	t0070408_36_5	426..461	-	t0278417_22_1	3962..3983	-	t0267563_19_1	2374..2392	-	t0209265_27_2	1900..1926	-	t0315429_26_1	17385..17410	-	t0261167_20_1	4318..4337
t0017407_20_20	2305..2324	-	t0149669_21_2	5719..5739	-	t0007255_29_48	10897..10925	-	t0057267_19_6	3755..3773	-	t0214323_27_2	982..1008	-	t0387721_27_1	19253..19279	-	t0655772_28_1	1144..1171	-	t0647183_29_1	5597..5625	-	t0375846_35_1	17931..17965	-	t0134482_20_3	865..884	-	t0144262_21_2	4754..4774	-	t0070439_19_5	185..203	-	t0278892_33_1	3415..3447	-	t0268422_35_1	5362..5396	-	t0209646_19_2	3282..3300	-	t0315525_37_1	4176..4212	-	t0261223_20_1	772..791
t0017459_20_20	2721..2740	-	t0149731_20_2	3445..3464	-	t0007256_41_48	8999..9039	-	t0057378_20_6	5009..5028	-	t0214580_27_2	1921..1947	-	t0388520_31_1	19072..19102	-	t0655702_28_1	19631..19658	-	t0646489_27_1	1413..1439	-	t0377841_26_1	30106..30121	-	t0134495_27_3	2198..2224	-	t0144541_22_2	410..431	-	t0070507_41_5	253..293	-	t0279757_19_1	1548..1566	-	t0268989_33_1	11638..11640	-	t0210396_29_2	5103..5131	-	t0315819_20_1	788..807	-	t0261505_24_1	1531..1554
t0017502_20_20	6745..6764	-	t0150343_20_2	5289..5308	-	t0007276_33_48	9170..9202	-	t0057506_27_6	4867..4893	-	t0217321_22_2	93..114	-	t0388627_29_1	25630..25658	-	t0654877_21_1	19495..19515	-	t0646471_20_1	1191..1210	-	t0380693_26_1	7038..7063	-	t0135942_20_3	998..1017	-	t0144713_27_2	6884..6910	-	t0070754_26_5	527..552	-	t0279972_27_1	4183..4209	-	t0269130_36_1	2018..2053	-	t0210579_21_2	3020..3040	-	t0315953_28_1	481..508	-	t0262793_28_1	3010..3037
t0017657_21_20	4974..4994	-	t0150459_21_2	3570..3590	-	t0007299_38_48	7938..7975	-	t0057551_26_6	3541..3566	-	t0217641_20_2	3583..3602	-	t0390091_20_1	14575..14594	-	t0654655_20_1	30352..30371	-	t0646395_28_1	1538..1565	-	t0382203_20_1	13064..13083	-	t0136681_25_3	2515..2539	-	t0144776_26_2	5292..5317	-	t0070757_36_5	184..219	-	t0279990_28_1	1854..1881	-	t0269788_20_1	10554..10573	-	t0211450_28_2	225..252	-	t0316630_21_1	318..338	-	t0263923_20_1	1535..1554
t0017694_20_20	3936..3955	-	t0150557_29_2	2083..2111	-	t0007317_41_48	7936..7976	-	t0057638_20_6	370..389	-	t0217752_21_2	2255..2275	-	t0391335_34_1	7503..7536	-	t0653450_29_1	22292..22320	-	t0646263_21_1	6086..6106	-	t0382353_20_1	11636..11655	-	t0136833_27_3	1464..1490	-	t0144854_27_2	772..798	-	t0070797_19_5	1..19	-	t0280992_25_1	1624..1648	-	t0269823_21_1	2377..2397	-	t0211502_29_2	3132..3160	-	t0316908_25_1	13175..13190	-	t0264406_22_1	2667..2688
t0017710_20_20	4281..4300	-	t0150647_28_2	3268..3295	-	t0007320_30_48	9008..9037	-	t0057696_27_6	5025..5051	-	t0218219_24_2	910..933	-	t0391481_22_1	13476..13497	-	t0653171_20_1	33235..33254	-	t0646073_26_1	1773..1798	-	t0383533_28_1	14078..14105	-	t0137180_18_3	3238..3255	-	t0145178_29_2	3904..3932	-	t0070867_42_5	184..225	-	t0282255_24_1	1829..1852	-	t0271957_21_1	11682..11702	-	t0213693_26_2	2440..2465	-	t0317371_26_1	17713..17738	-	t0266217_37_1	3013..3049
t0017721_23_20	7385..7407	-	t0151365_21_2	3975..3995	-	t0007328_25_47	10698..10722	-	t0057999_22_6	6405..6426	-	t0218520_20_2	894..913	-	t0392479_28_1	3970..3997	-	t0652665_20_1	19446..19465	-	t0645050_22_1	3423..3444	-	t0383612_21_1	10110..10130	-	t0137325_28_3	2427..2454	-	t0145224_20_2	7641..7660	-	t0071349_33_5	272..304	-	t0283148_24_1	2541..2564	-	t0273014_41_1	2734..2774	-	t0213837_29_2	4444..4472	-	t0319608_18_1	1018..1035	-	t0267334_28_1	1916..1943
t0017748_20_20	2173..2192	-	t0151893_21_2	4846..4866	-	t0007344_24_47	2406..2429	-	t0058127_26_6	4034..4059	-	t0219454_20_2	3254..3273	-	t0393038_27_1	19639..19665	-	t0652470_20_1	11166..11185	-	t0644865_22_1	4127..4148	-	t0385931_28_1	30522..30549	-	t0137738_26_3	2943..2968	-	t0145531_23_2	4192..4214	-	t0071866_20_5	427..446	-	t0283225_23_1	322..344	-	t0273438_20_1	4064..4083	-	t0214583_27_2	1866..1892	-	t0320054_21_1	657..677	-	t0267501_22_1	790..811
t0017806_20_19	3894..3913	-	t0152512_27_2	3136..3162	-	t0007353_35_47	9003..9037	-	t0058504_22_6	5182..5203	-	t0220320_29_2	3474..3502	-	t0394008_26_1	14524..14549	-	t0651163_20_1	12411..12430	-	t0644528_23_1	3318..3340	-	t0386119_42_1	12664..12705	-	t0138018_27_3	3200..3226	-	t0146341_27_2	769..795	-	t0071902_29_5	272..300	-	t0284002_27_1	2492..2518	-	t0273780_32_1	12320..12351	-	t0214998_27_2	6359..6385	-	t0320218_35_1	917..940	-	t0269162_20_1	4714..4733
t0017816_20_19	6633..6652	-	t0152680_21_2	3155..3175	-	t0007358_36_47	8961..8996	-	t0058509_22_6	3433..3454	-	t0220446_20_2	906..925	-	t0394374_21_1	17645..17665	-	t0651019_33_1	12386..12418	-	t0644383_20_1	3572..3591	-	t0386668_25_1	31954..31978	-	t0138045_27_3	2426..2452	-	t0146347_20_2	771..790	-	t0072207_31_5	430..460	-	t0285314_22_1	779..800	-	t0274591_25_1	2920..2944	-	t0217516_27_2	3481..3507	-	t0320815_21_1	953..973	-	t0269814_25_1	1609..1633
t0017877_21_19	4258..4278	-	t0152723_21_2	1573..1593	-	t0007365_25_47	10732..10756	-	t0058838_19_6	2950..2968	-	t0221308_20_2	3408..3427	-	t0394817_21_1	24860..24880	-	t0650601_22_1	25284..25305	-	t0644073_21_1	3227..3247	-	t0387353_18_1	32589..32606	-	t0138080_27_3	1613..1639	-	t0146559_20_2	1383..1402	-	t0072810_18_5	8..25	-	t0285500_22_1	1708..1729	-	t0275050_25_1	2800..2824	-	t0218433_30_2	2478..2507	-	t0321542_32_1	906..937	-	t0270148_23_1	4568..4590
t0017882_28_19	5210..5237	-	t0152766_20_2	2889..2908	-	t0007375_21_47	9014..9034	-	t0058857_26_6	3433..3458	-	t0221703_29_2	2737..2765	-	t0395224_23_1	13185..13207	-	t0650187_26_1	27761..27786	-	t0643757_22_1	3296..3317	-	t0387955_22_1	30158..30165	-	t0138907_28_3	1057..1084	-	t0147236_27_2	5367..5393	-	t0072849_19_5	185..203	-	t0286062_25_1	131..155	-	t0275897_33_1	1912..1944	-	t0218782_28_2	5837..5864	-	t0322449_23_1	903..925	-	t0270253_26_1	1989..2014
t0017890_28_19	5500..5527	-	t0153408_26_2	6097..6122	-	t0007381_33_47	6541..6573	-	t0059067_24_6	3721..3744	-	t0222095_21_2	1351..1371	-	t0395631_29_1	24241..24269	-	t0649025_24_1	653..676	-	t0643430_21_1	4315..4335	-	t0388585_25_1	12584..12608	-	t0138914_21_3	608..628	-	t0147878_23_2	3655..3677	-	t0072850_38_5	171..208	-	t0286710_40_1	4222..4261	-	t0276565_26_1	2367..2392	-	t0219059_20_2	1566..1585	-	t0322939_23_1	465..487	-	t0271410_22_1	1570..1591
t0017965_24_19	4643..4666	-	t0153693_20_2	3198..3217	-	t0007392_37_47	6807..6843	-	t0059267_19_6	5265..5283	-	t0222132_20_2	907..926	-	t0396143_29_1	13162..13190	-	t0648773_22_1	26786..26807	-	t0643318_22_1	3390..3411	-	t0390291_24_1	16354..16377	-	t0138981_26_3	2888..2913	-	t0148223_20_2	7933..7952	-	t0073051_29_5	185..213	-	t0286931_27_1	626..652	-	t0277083_29_1	12981..13009	-	t0220088_20_2	1042..1061	-	t0323326_30_1	5193..5222	-	t0271545_27_1	510..536
t0017994_20_19	6084..6103	-	t0153833_21_2	5401..5421	-	t0007393_21_47	10792..10812	-	t0059438_27_6	5182..5208	-	t0222204_21_2	1500..1520	-	t0398218_28_1	23296..23323	-	t0648151_20_1	11425..11444	-	t0643317_20_1	2155..2174	-	t0390623_29_1	17328..17356	-	t0139133_20_3	1728..1747	-	t0148683_21_2	6867..6887	-	t0073552_20_5	183..202	-	t0287453_28_1	3557..3584	-	t0277279_42_1	2692..2733	-	t0220203_25_2	4446..4470	-	t0323934_32_1	945..976	-	t0272496_33_1	3261..3293
t0018009_20_19	5477..5496	-	t0154054_20_2	90..109	-	t0007428_41_47	7935..7975	-	t0059526_27_6	7083..7109	-	t0222362_20_2	3270..3289	-	t0399057_21_1	13670..13690	-	t0647405_21_1	26739..26759	-	t0642792_28_1	688..715	-	t0390991_20_1	29987..30006	-	t0139718_19_2	1336..1354	-	t0148781_42_2	2826..2867	-	t0073905_20_5	21..40	-	t0287683_28_1	3570..3597	-	t0277877_19_1	2791..2809	-	t0220862_20_2	24..43	-	t0325105_27_1	6625..6651	-	t0273237_28_1	2043..2070
t0018038_23_19	7500..7522	-	t0154067_21_2	3024..3044	-	t0007447_36_47	8919..8954	-	t0059733_27_6	3908..3934	-	t0222921_20_2	1756..1775	-	t0400011_21_1	11002..11022	-	t0646653_26_1	13220..13245	-	t0642497_19_1	4083..4101	-	t0391062_20_1	30032..30051	-	t0140209_20_2	2127..2146	-	t0150321_22_2	277..298	-	t0074456_28_5	180..207	-	t0287703_21_1	4030..4050	-	t0278054_44_1	2734..2777	-	t0221507_20_2	294..313	-	t0325554_26_1	12237..12262	-	t0274830_19_1	3658..3676
t0018041_20_19	1645..1664	-	t0154151_20_2	4450..4469	-	t0007453_32_47	7..38	-	t0059856_23_6	1376..1398	-	t0223021_20_2	1715..1734	-	t0402626_24_1	14202..14225	-	t0646641_20_1	10487..10506	-	t0642140_25_1	1538..1562	-	t0391753_27_1	14240..14266	-	t0140316_26_2	866..891	-	t0150430_20_2	2374..2393	-	t0074627_25_5	184..208	-	t0288880_20_1	1392..1411	-	t0279311_36_1	6858..6893	-	t0221738_26_2	1855..1880	-	t0327130_27_1	14855..14881	-	t0275312_20_1	3219..3238
t0018096_20_19	2000..2019	-	t0154641_24_2	5676..5699	-	t0007456_36_47	10584..10619	-	t0059910_28_6	3541..3568	-	t0223165_21_2	910..930	-	t0402956_22_1	24011..24032	-	t0646000_21_1	11529..11549	-	t0641468_28_1	5632..5659	-	t0393929_22_1	7189..7210	-	t0140760_29_2	1498..1526	-	t0150522_21_2	6594..6614	-	t0074760_25_5	206..230	-	t0290240_22_1	2044..2065	-	t0280046_20_1	3934..3953	-	t0221823_23_2	73..95	-	t0327458_21_1	440..460	-	t0275413_20_1	2047..2066
t0018122_20_19	1085..1104	-	t0154813_21_2	4191..4211	-	t0007514_29_46	9006..9034	-	t0059951_27_6	8581..8607	-	t0223466_20_2	1400..1419	-	t0404594_21_1	19595..19607	-	t0645380_22_1	113..134	-	t0640818_19_1	1822..1840	-	t0394524_23_1	11562..11584	-	t0140884_26_2	1247..1272	-	t0152621_24_2	2995..3018	-	t0074826_23_5	53..75	-	t0290293_29_1	854..882	-	t0280234_34_1	5890..5923	-	t0222713_20_2	3809..3828	-	t0327470_25_1	323..347	-	t0276534_21_1	3659..3679
t0018206_20_19	3941..3960	-	t0154993_20_2	5700..5719	-	t0007539_27_46	8..34	-	t0060022_18_6	2209..2226	-	t0223623_28_2	614..641	-	t0404763_21_1	8363..8383	-	t0644748_20_1	33237..33256	-	t0639952_20_1	757..776	-	t0394809_28_1	16591..16618	-	t0141059_21_2	1714..1734	-	t0152785_19_2	5787..5805	-	t0074866_26_5	272..297	-	t0290443_24_1	1624..1647	-	t0280596_25_1	5713..5737	-	t0222964_19_2	4269..4287	-	t0327533_42_1	892..933	-	t0276702_26_1	2158..2183
t0018243_19_19	7461..7479	-	t0155101_21_2	4735..4755	-	t0007555_29_46	8967..8995	-	t0060177_26_6	81..106	-	t0223705_20_2	3820..3839	-	t0405022_20_1	1774..1793	-	t0644666_24_1	15261..15284	-	t0639841_28_1	6242..6269	-	t0395077_24_1	32589..32612	-	t0141195_28_2	1504..1531	-	t0152994_22_2	5098..5119	-	t0075028_19_5	182..200	-	t0290576_27_1	4259..4285	-	t0280680_20_1	3064..3083	-	t0223820_28_2	1213..1240	-	t0327834_31_1	624..654	-	t0280023_29_1	614..642
t0018344_20_19	7431..7450	-	t0155487_22_2	3161..3182	-	t0007557_29_46	10..38	-	t0060289_20_6	6911..6930	-	t0223798_22_2	4135..4156	-	t0405260_39_1	25165..25203	-	t0644221_25_1	12299..12323	-	t0639310_30_1	3666..3695	-	t0395252_24_1	7534..7557	-	t0141451_19_2	1061..1079	-	t0153146_20_2	2620..2639	-	t0075101_33_5	293..325	-	t0290985_25_1	3611..3635	-	t0280921_35_1	4183..4217	-	t0223836_21_2	1574..1594	-	t0329368_21_1	551..571	-	t0282345_22_1	2682..2703
t0018363_27_19	48..74	-	t0156112_22_2	3287..3308	-	t0007591_38_46	10712..10749	-	t0060370_19_6	5139..5157	-	t0223974_21_2	3844..3864	-	t0405467_20_1	6169..6188	-	t0644197_20_1	6695..6714	-	t0639168_27_1	1814..1840	-	t0395375_20_1	32497..32516	-	t0141654_20_2	647..666	-	t0153470_22_2	5281..5302	-	t0075349_31_5	1..31	-	t0291977_27_1	3096..3122	-	t0281233_22_1	4455..4476	-	t0224416_20_2	4793..4812	-	t0330109_44_1	761..804	-	t0282353_20_1	2162..2181
t0018370_21_19	2480..2500	-	t0156486_21_2	1950..1966	-	t0007603_20_46	9386..9405	-	t0060441_26_6	2254..2279	-	t0224734_21_2	2818..2838	-	t0405643_21_1	19988..20008	-	t0644090_21_1	19692..19712	-	t0639031_27_1	3941..3967	-	t0396423_19_1	10027..10045	-	t0142182_29_2	2515..2543	-	t0153588_23_2	7233..7255	-	t0075767_28_5	181..208	-	t0292548_26_1	2312..2337	-	t0281810_35_1	4501..4535	-	t0226259_32_2	5554..5585	-	t0331008_42_1	307..348	-	t0283238_19_1	4327..4345
t0018372_20_19	320..339	-	t0156934_20_2	5079..5098	-	t0007612_39_46	10716..10754	-	t0060536_27_6	5105..5131	-	t0225134_20_2	2267..2286	-	t0406385_20_1	2727..2746	-	t0644035_34_1	20556..20589	-	t0638534_29_1	739..767	-	t0401550_24_1	30222..30245	-	t0142293_23_2	1190..1212	-	t0154379_20_2	2844..2863	-	t0076711_31_5	492..522	-	t0298029_21_1	3536..3556	-	t0282314_22_1	5736..5757	-	t0226480_30_2	4944..4973	-	t0331529_29_1	393..421	-	t0283646_20_1	4221..4240
t0018499_20_19	5932..5951	-	t0156947_23_2	1928..1943	-	t0007616_43_46	7931..7973	-	t0060705_26_6	4034..4059	-	t0225273_27_2	3762..3788	-	t0407686_29_1	3939..3967	-	t0643883_20_1	25139..25158	-	t0637928_25_1	3602..3626	-	t0402475_27_1	16848..16874	-	t0142908_20_2	2201..2220	-	t0154629_20_2	1705..1724	-	t0076844_25_5	181..205	-	t0299176_28_1	2629..2656	-	t0282893_20_1	2895..2914	-	t0226919_27_2	3250..3276	-	t0332718_19_1	709..727	-	t0283903_24_1	1569..1592
t0018509_20_19	3108..3127	-	t0156988_21_2	4817..4837	-	t0007661_28_46	10496..10523	-	t0061143_23_6	4189..4211	-	t0225634_22_2	2251..2272	-	t0408071_21_1	12354..12374	-	t0643119_27_1	15346..15372	-	t0637204_20_1	507..526	-	t0403051_28_1	16445..16472	-	t0142967_23_2	1617..1639	-	t0154783_37_2	2893..2929	-	t0076984_20_4	24..43	-	t0299467_20_1	1644..1663	-	t0283193_32_1	5731..5762	-	t0227824_28_2	30..57	-	t0333645_26_1	899..924	-	t0284433_28_1	2083..2110
t0018513_21_19	4865..4885	-	t0157419_20_2	1077..1096	-	t0007666_23_46	10728..10750	-	t0061353_20_6	6580..6599	-	t0225768_20_2	2242..2261	-	t0408322_23_1	17063..17085	-	t0642697_22_1	27020..27041	-	t0636576_28_1	4131..4158	-	t0403254_23_1	31647..31669	-	t0143211_20_2	788..807	-	t0155015_27_2	2826..2852	-	t0076990_34_4	424..457	-	t0299615_21_1	3531..3551	-	t0283755_31_1	12253..12283	-	t0228079_20_2	2834..2853	-	t0333755_26_1	613..638	-	t0287967_23_1	410..432
t0018543_20_19	4832..4851	-	t0157510_21_2	5083..5103	-	t0007678_20_45	9485..9504	-	t0061557_21_6	7083..7103	-	t0225817_20_2	3151..3170	-	t0408827_27_1	25332..25358	-	t0642225_33_1	15980..16012	-	t0636568_28_1	6242..6269	-	t0406049_21_1	8091..8111	-	t0143321_24_2	1371..1394	-	t0155471_20_2	1605..1624	-	t0077304_23_4	181..203	-	t0300996_25_1	2740..2764	-	t0284065_27_1	3012..3038	-	t0228328_29_2	6558..6586	-	t0334538_22_1	586..607	-	t0287994_21_1	635..655
t0018550_20_19	4982..5001	-	t0157740_20_2	5788..5807	-	t0007700_34_45	10441..10474	-	t0061950_27_6	4819..4845	-	t0226833_27_2	2812..2838	-	t0410353_24_1	19595..19609	-	t0642218_18_1	27216..27233	-	t0636268_20_1	4347..4366	-	t0407018_28_1	32488..32515	-	t0144221_20_2	1101..1120	-	t0156159_29_2	826..854	-	t0077409_19_4	53..71	-	t0301563_21_1	863..883	-	t0284548_44_1	4545..4588	-	t0228461_36_2	3083..3118	-	t0335369_28_1	941..968	-	t0288586_21_1	3761..3781
t0018566_20_19	4714..4733	-	t0157866_20_2	2770..2789	-	t0007723_27_45	10803..10829	-	t0062905_21_6	4549..4569	-	t0226962_20_2	3844..3863	-	t0410888_29_1	7807..7835	-	t0641278_36_1	21638..21673	-	t0635792_20_1	1592..1611	-	t0407388_23_1	6925..6947	-	t0144610_27_2	1056..1082	-	t0156711_20_2	3222..3241	-	t0077572_34_4	246..279	-	t0302235_20_1	3167..3186	-	t0285111_20_1	4830..4849	-	t0228566_20_2	2607..2626	-	t0336139_33_1	323..355	-	t0288698_21_1	3176..3196
t0018596_20_19	6362..6381	-	t0158171_26_2	6299..6324	-	t0007729_34_45	8962..8995	-	t0063036_19_6	6449..6467	-	t0227127_19_2	893..911	-	t0411297_20_1	16003..16022	-	t0641207_21_1	24782..24802	-	t0635608_19_1	742..760	-	t0407994_23_1	18377..18399	-	t0144720_29_2	863..891	-	t0157156_33_2	2202..2234	-	t0077648_26_4	146..171	-	t0302776_23_1	742..764	-	t0285209_24_1	2655..2678	-	t0228613_28_2	5405..5432	-	t0336352_21_1	15379..15399	-	t0289184_29_1	2218..2246
t0018611_25_19	312..336	-	t0158533_20_2	5528..5547	-	t0007772_20_45	8969..8988	-	t0063067_25_5	4777..4801	-	t0228518_22_2	3795..3816	-	t0411488_26_1	18858..18883	-	t0641015_20_1	5236..5255	-	t0634354_20_1	3315..3334	-	t0408148_20_1	7480..7499	-	t0144822_20_2	2261..2280	-	t0157990_21_2	5367..5387	-	t0077920_27_4	426..452	-	t0303357_21_1	2037..2057	-	t0285759_20_1	4305..4324	-	t0229331_20_2	2288..2307	-	t0336963_27_1	4663..4689	-	t0289427_20_1	1770..1789
t0018614_20_19	5969..5988	-	t0158535_25_2	1005..1029	-	t0007773_25_45	8972..8996	-	t0063364_27_5	8214..8240	-	t0229293_20_2	2276..2295	-	t0412377_22_1	490..511	-	t0640633_38_1	33421..33438	-	t0633769_25_1	5602..5626	-	t0408374_24_1	18690..18713	-	t0145658_19_2	1664..1682	-	t0158080_28_2	4012..4039	-	t0078130_40_4	357..396	-	t0305002_20_1	2493..2512	-	t0286202_38_1	2297..2334	-	t0229592_21_2	2559..2579	-	t0337618_29_1	4753..4781	-	t0290572_21_1	793..813
t0018627_20_19	4462..4481	-	t0158792_20_2	5094..5113	-	t0007790_38_45	8960..8997	-	t0063396_24_5	8592..8615	-	t0230598_25_2	1080..1104	-	t0413136_24_1	19724..19747	-	t0639194_20_1	19426..19445	-	t0633648_29_1	1238..1266	-	t0408749_21_1	31448..31468	-	t0145835_24_2	1083..1106	-	t0158564_20_2	5560..5579	-	t0078414_31_4	322..352	-	t0307294_26_1	1026..1051	-	t0287686_20_1	7628..7647	-	t0229952_20_2	3204..3223	-	t0337870_27_1	432..458	-	t0290738_20_1	2313..2332
t0018751_21_18	7385..7405	-	t0160031_20_2	235..254	-	t0007846_29_45	10457..10485	-	t0063691_23_5	1426..1448	-	t0231236_29_2	1914..1942	-	t0413319_31_1	16448..16478	-	t0638373_27_1	13012..13038	-	t0632806_27_1	3537..3563	-	t0409243_29_1	7950..7978	-	t0145911_28_2	2196..2223	-	t0158981_21_2	2739..2759	-	t0079725_24_4	53..76	-	t0307409_28_1	1911..1938	-	t0288963_41_1	12247..12287	-	t0230355_26_2	6731..6756	-	t0338352_22_1	820..841	-	t0290872_29_1	5243..5271
t0018801_21_18	1747..1767	-	t0160202_20_2	3164..3183	-	t0007853_33_44	10517..10549	-	t0063710_27_5	319..345	-	t0231778_21_2	3574..3594	-	t0413484_21_1	10778..10798	-	t0638324_27_1	11758..11784	-	t0632698_27_1	4315..4341	-	t0409942_23_1	30140..30162	-	t0146072_36_2	361..396	-	t0159086_22_2	4788..4809	-	t0080397_42_4	170..211	-	t0307831_25_1	4351..4375	-	t0289160_20_1	105..124	-	t0230431_19_2	3333..3351	-	t0338835_19_1	6146..6164	-	t0291247_19_1	1994..2012
t0018863_20_18	6024..6043	-	t0160398_20_2	1637..1656	-	t0007861_23_44	10920..10942	-	t0063868_21_5	5223..5243	-	t0232031_20_2	738..757	-	t0415645_20_1	17730..17749	-	t0637338_20_1	24864..24883	-	t0632466_20_1	1336..1355	-	t0411217_27_1	17803..17829	-	t0146629_28_2	211..238	-	t0159096_24_2	2133..2156	-	t0080435_20_4	22..41	-	t0308667_26_1	4287..4312	-	t0289931_19_1	2528..2546	-	t0231321_24_2	2306..2329	-	t0340489_27_1	15339..15365	-	t0291966_19_1	1942..1960
t0018875_25_18	314..338	-	t0160885_22_2	5844..5865	-	t0007893_36_44	10470..10505	-	t0064254_19_5	6506..6524	-	t0232486_20_2	2822..2841	-	t0415662_20_1	8341..8360	-	t0637174_18_1	30226..30234	-	t0632365_23_1	1487..1509	-	t0411568_24_1	12442..12465	-	t0146696_28_2	1411..1438	-	t0159130_20_2	2794..2813	-	t0080475_22_4	53..74	-	t0310671_22_1	1548..1569	-	t0291191_34_1	2018..2051	-	t0231344_28_2	5404..5431	-	t0341399_21_1	423..443	-	t0295206_27_1	1707..1733
t0018900_21_18	710..730	-	t0161001_20_2	2598..2617	-	t0007902_22_44	10826..10847	-	t0064306_20_5	6447..6466	-	t0232558_20_2	3877..3896	-	t0416495_24_1	4735..4758	-	t0637158_21_1	12346..12366	-	t0631969_25_1	4083..4107	-	t0413574_23_1	7614..7636	-	t0146768_20_2	1131..1150	-	t0159511_21_2	6423..6443	-	t0080506_34_4	264..297	-	t0311034_21_1	2647..2667	-	t0291779_27_1	11954..11980	-	t0231618_39_2	2544..2582	-	t0342138_27_1	13820..13846	-	t0295936_28_1	1748..1775
t0018907_20_18	2638..2657	-	t0161230_24_2	2891..2914	-	t0007936_30_44	9417..9446	-	t0064324_22_5	5685..5706	-	t0232963_20_2	3725..3744	-	t0417058_20_1	13399..13418	-	t0637000_24_1	12276..12299	-	t0631841_21_1	3547..3567	-	t0414041_19_1	10566..10584	-	t0147182_20_2	635..654	-	t0159815_22_2	3445..3466	-	t0080613_20_4	426..445	-	t0311391_28_1	2773..2800	-	t0291934_25_1	6615..6639	-	t0231949_20_2	4354..4373	-	t0343449_38_1	399..436	-	t0296545_25_1	1736..1760
t0018914_20_18	7459..7478	-	t0161386_20_2	3379..3398	-	t0008020_37_44	2406..2442	-	t0064377_23_5	5594..5616	-	t0233716_28_2	3763..3790	-	t0417250_20_1	17459..17478	-	t0636941_22_1	25323..25344	-	t0631675_25_1	5972..5996	-	t0415349_30_1	15517..15546	-	t0148078_18_2	1124..1141	-	t0160152_27_2	7097..7123	-	t0080827_20_4	48..67	-	t0311606_22_1	4399..4420	-	t0292679_27_1	10567..10593	-	t0232021_20_2	1880..1899	-	t0344833_23_1	16021..16043	-	t0296897_25_1	2261..2285
t0018933_28_18	3988..4015	-	t0161749_21_2	4501..4521	-	t0008028_19_44	8982..9000	-	t0064438_22_5	6907..6928	-	t0233783_20_2	2023..2042	-	t0417819_20_1	13985..14004	-	t0636537_28_1	22726..22753	-	t0631528_21_1	2908..2928	-	t0416687_26_1	8186..8211	-	t0148117_28_2	2515..2542	-	t0160381_20_2	5636..5655	-	t0081429_30_4	181..210	-	t0314685_29_1	3570..3598	-	t0293838_36_1	2656..2691	-	t0232226_25_2	2440..2464	-	t0345086_21_1	6224..6244	-	t0297359_26_1	2377..2402
t0019022_20_18	3096..3115	-	t0162383_20_2	2736..2755	-	t0008040_22_43	6983..7004	-	t0064532_20_5	6588..6607	-	t0234178_21_2	2706..2726	-	t0418237_22_1	16002..16023	-	t0636358_18_1	1431..1448	-	t0630323_23_1	4642..4664	-	t0418601_22_1	32589..32610	-	t0148149_28_2	375..402	-	t0160516_21_2	5693..5713	-	t0081494_26_4	47..51	-	t0315129_24_1	3608..3631	-	t0294435_20_1	2877..2896	-	t0233332_30_2	2383..2412	-	t0345308_23_1	464..486	-	t0299358_24_1	635..658
t0019048_26_18	312..337	-	t0162800_27_2	3172..3198	-	t0008041_28_43	10894..10921	-	t0064584_23_5	5716..5738	-	t0234345_20_2	807..826	-	t0418462_32_1	7537..7568	-	t0635964_21_1	25446..25466	-	t0630225_19_1	2356..2374	-	t0418682_20_1	32594..32613	-	t0148470_20_2	1032..1051	-	t0160872_22_2	2908..2929	-	t0081503_22_4	179..200	-	t0315589_21_1	1853..1873	-	t0295221_20_1	2749..2768	-	t0233847_44_2	2421..2464	-	t0346102_43_1	966..1008	-	t0299732_27_1	34..60
t0019064_27_18	4974..5000	-	t0162985_21_2	1985..2005	-	t0008066_26_43	10723..10748	-	t0064586_24_5	7579..7602	-	t0234550_26_2	1832..1857	-	t0419492_26_1	4168..4193	-	t0634768_20_1	5391..5410	-	t0629927_23_1	3603..3625	-	t0420019_25_1	25444..25468	-	t0148636_23_2	3086..3108	-	t0161550_28_2	5784..5811	-	t0081695_27_4	184..210	-	t0316341_27_1	1793..1819	-	t0296387_24_1	5357..5380	-	t0234181_29_2	3242..3270	-	t0347622_25_1	1013..1037	-	t0299752_30_1	4425..4454
t0019076_24_18	4485..4508	-	t0163263_20_2	3539..3558	-	t0008118_39_43	10581..10619	-	t0064822_21_5	545..565	-	t0234574_24_2	2812..2835	-	t0419865_22_1	15329..15350	-	t0634687_20_1	3930..3949	-	t0629921_22_1	2347..2368	-	t0420917_20_1	32591..32610	-	t0149142_33_2	2192..2224	-	t0162587_26_2	3486..3511	-	t0081842_37_4	170..206	-	t0316485_27_1	4184..4210	-	t0296470_27_1	8234..8260	-	t0234346_20_2	2869..2888	-	t0348802_21_1	16999..17019	-	t0300382_27_1	3279..3305
t0019114_20_18	3527..3546	-	t0163297_20_2	2588..2607	-	t0008132_37_43	6945..6981	-	t0065018_27_5	7940..7966	-	t0234920_20_2	3185..3204	-	t0420061_18_1	19510..19527	-	t0634278_26_1	14322..14347	-	t0628902_20_1	3051..3070	-	t0420986_28_1	16677..16704	-	t0150779_20_2	2382..2401	-	t0162600_18_2	5789..5806	-	t0081844_22_4	464..485	-	t0316927_28_1	2585..2612	-	t0297089_43_1	2054..2096	-	t0234415_25_2	5441..5465	-	t0349302_20_1	325..344	-	t0300839_28_1	2264..2291
t0019180_26_18	5065..5090	-	t0163439_20_2	2772..2791	-	t0008140_27_43	7947..7973	-	t0065054_20_5	6050..6069	-	t0236294_20_2	3007..3026	-	t0420346_22_1	25805..25826	-	t0633966_27_1	25419..25445	-	t0628486_20_1	4984..5003	-	t0421122_27_1	12609..12635	-	t0151673_19_2	1489..1507	-	t0162747_31_2	528..558	-	t0081873_36_4	47..52	-	t0317442_27_1	3011..3037	-	t0297460_21_1	9470..9490	-	t0234867_24_2	3813..3836	-	t0349344_22_1	1037..1058	-	t0302515_22_1	4326..4347
t0019244_20_18	3365..3384	-	t0163668_40_2	3712..3751	-	t0008202_34_43	9348..9381	-	t0065464_29_5	3433..3461	-	t0236301_21_2	3209..3229	-	t0421348_32_1	19311..19342	-	t0633561_24_1	10917..10940	-	t0628019_27_1	2758..2784	-	t0421502_21_1	15924..15944	-	t0151702_20_2	2816..2835	-	t0163529_28_2	2631..2658	-	t0081935_42_4	181..222	-	t0317811_27_1	829..855	-	t0297802_27_1	6388..6414	-	t0236957_21_2	1591..1611	-	t0350875_21_1	582..602	-	t0302689_21_1	3939..3959
t0019276_20_18	5472..5491	-	t0163676_28_2	1080..1107	-	t0008231_26_43	9002..9027	-	t0065749_27_5	6636..6662	-	t0236904_27_2	715..741	-	t0421393_22_1	14756..14777	-	t0632801_27_1	14207..14233	-	t0627960_29_1	4729..4757	-	t0421534_21_1	31390..31410	-	t0153101_24_2	2518..2541	-	t0163698_23_2	4116..4138	-	t0082053_25_4	204..228	-	t0318298_28_1	3011..3038	-	t0298556_36_1	4067..4102	-	t0237338_28_2	3388..3415	-	t0351233_28_1	12354..12381	-	t0303509_20_1	4106..4125
t0019334_20_18	6353..6372	-	t0163768_22_2	1585..1606	-	t0008271_25_42	9..33	-	t0065973_29_5	3867..3895	-	t0236949_23_2	3004..3026	-	t0421506_37_1	15877..15913	-	t0631666_26_1	2111..2136	-	t0627449_21_1	3856..3876	-	t0421619_20_1	30180..30199	-	t0153171_30_2	1579..1608	-	t0163765_20_2	3714..3733	-	t0082212_24_4	185..208	-	t0318539_27_1	3967..3993	-	t0300754_20_1	3412..3431	-	t0237476_21_2	1902..1922	-	t0351248_23_1	14827..14849	-	t0304860_39_1	2093..2131
t0019357_20_18	4497..4516	-	t0163855_25_2	2083..2107	-	t0008280_32_42	9006..9037	-	t0066203_20_5	553..572	-	t0237615_21_2	1918..1938	-	t0424389_25_1	7675..7699	-	t0631228_28_1	18571..18598	-	t0627147_22_1	4696..4717	-	t0421823_18_1	4269..4286	-	t0153176_20_2	909..921	-	t0164258_29_2	6321..6349	-	t0082304_29_4	1..29	-	t0318720_27_1	3607..3633	-	t0301247_22_1	12006..12027	-	t0237757_21_2	3207..3227	-	t0352956_29_1	762..790	-	t0305206_28_1	665..692
t0019364_21_18	2489..2509	-	t0163924_20_2	1068..1087	-	t0008310_20_42	9472..9491	-	t0066250_28_5	553..580	-	t0237725_21_2	3574..3594	-	t0424547_40_1	14998..15037	-	t0631196_21_1	26386..26406	-	t0626843_29_1	2960..2988	-	t0422656_20_1	31603..31622	-	t0154405_19_2	2261..2279	-	t0165161_24_2	5219..5242	-	t0082623_36_4	181..216	-	t0320169_28_1	2275..2302	-	t0301356_42_1	12137..12178	-	t0237796_27_2	3870..3896	-	t0353490_23_1	7347..7369	-	t0306045_25_1	1460..1484
t0019588_20_18	2260..2279	-	t0164034_23_2	5785..5807	-	t0008336_37_42	8965..9001	-	t0066928_25_5	2405..2429	-	t0237892_21_2	896..916	-	t0426396_21_1	19928..19948	-	t0631086_21_1	709..729	-	t0626447_23_1	3283..3305	-	t0422786_26_1	32283..32308	-	t0154549_20_2	2743..2762	-	t0165204_24_2	262..285	-	t0082878_25_4	212..236	-	t0320382_20_1	2682..2701	-	t0301658_38_1	12216..12253	-	t0237996_20_2	5714..5733	-	t0353785_20_1	400..419	-	t0306229_20_1	3229..3248
t0019601_20_18	3690..3709	-	t0164302_34_2	3712..3745	-	t0008344_27_42	9012..9038	-	t0068076_20_5	4037..4056	-	t0237964_22_2	90..111	-	t0427697_29_1	18807..18835	-	t0630947_20_1	11565..11584	-	t0626421_23_1	5982..6004	-	t0424243_21_1	30024..30044	-	t0155293_25_2	3238..3262	-	t0165391_20_2	1886..1905	-	t0082930_25_4	180..204	-	t0321300_22_1	3620..3641	-	t0302119_43_1	5465..5507	-	t0239322_20_2	1233..1252	-	t0357169_42_1	846..857	-	t0306306_28_1	2219..2246
t0019626_20_18	7430..7449	-	t0164537_20_2	4506..4525	-	t0008346_36_42	7938..7973	-	t0068821_24_5	5173..5196	-	t0238232_21_2	4003..4023	-	t0429143_27_1	8269..8295	-	t0630500_23_1	26960..26982	-	t0626142_34_1	4689..4722	-	t0424594_28_1	6987..7014	-	t0156631_30_2	1496..1525	-	t0165488_22_2	7620..7641	-	t0083330_21_4	507..527	-	t0321301_22_1	774..795	-	t0302623_37_1	3988..4024	-	t0240149_28_2	3583..3610	-	t0357186_20_1	593..612	-	t0306740_29_1	5133..5161
t0019629_20_18	2467..2486	-	t0164870_20_2	613..632	-	t0008356_38_42	7937..7974	-	t0069275_22_5	4819..4840	-	t0239151_23_2	2353..2375	-	t0430220_31_1	7807..7837	-	t0629681_29_1	33836..33864	-	t0625910_28_1	4689..4716	-	t0425608_21_1	30013..30033	-	t0158130_23_2	2202..2224	-	t0166327_22_2	5787..5808	-	t0083380_35_4	171..205	-	t0321486_25_1	151..175	-	t0303633_20_1	2442..2461	-	t0240450_20_2	3641..3660	-	t0360716_22_1	6116..6137	-	t0306887_22_1	4217..4238
t0019634_24_18	6080..6103	-	t0165287_22_2	1633..1654	-	t0008371_23_42	10729..10751	-	t0069773_19_5	721..739	-	t0239365_28_2	1389..1416	-	t0430461_25_1	1784..1808	-	t0629556_21_1	33649..33669	-	t0625375_21_1	3633..3653	-	t0428280_25_1	26658..26682	-	t0158955_19_2	2466..2484	-	t0166516_20_2	3630..3649	-	t0083464_32_4	181..212	-	t0321682_24_1	2579..2602	-	t0304830_20_1	12226..12245	-	t0240623_26_2	2546..2571	-	t0360771_20_1	6640..6659	-	t0306899_21_1	4636..4656
t0019659_20_18	2069..2088	-	t0165347_20_2	998..1017	-	t0008399_35_42	8900..8934	-	t0069784_25_5	7307..7331	-	t0239396_21_2	347..353	-	t0431121_21_1	18909..18929	-	t0629553_28_1	2438..2465	-	t0625191_24_1	2345..2368	-	t0428497_27_1	30096..30122	-	t0161429_24_2	517..540	-	t0166551_27_2	773..799	-	t0083653_43_4	424..466	-	t0324352_29_1	1307..1335	-	t0305356_43_1	5901..5943	-	t0240632_20_2	481..500	-	t0361379_27_1	14530..14556	-	t0307079_20_1	1578..1597
t0019690_22_18	5358..5379	-	t0165703_28_2	3232..3259	-	t0008424_27_42	10496..10522	-	t0069862_25_5	6908..6932	-	t0239409_27_2	3527..3553	-	t0433847_20_1	7803..7822	-	t0629328_22_1	11650..11671	-	t0624898_28_1	779..806	-	t0430233_21_1	12609..12629	-	t0161465_24_2	1284..1307	-	t0167076_19_2	6601..6619	-	t0083985_28_4	1..28	-	t0324855_26_1	3193..3218	-	t0306247_19_1	4639..4657	-	t0240874_21_2	1566..1586	-	t0362573_22_1	1017..1038	-	t0307765_23_1	3699..3721
t0019740_20_18	2562..2581	-	t0165749_20_2	5287..5306	-	t0008437_42_42	9419..9460	-	t0070083_21_5	1129..1149	-	t0239489_20_2	3676..3695	-	t0434170_20_1	18434..18453	-	t0629221_28_1	15334..15361	-	t0624613_19_1	5310..5328	-	t0430357_27_1	30095..30121	-	t0161530_25_2	476..500	-	t0167299_26_2	5380..5405	-	t0084491_27_4	47..51	-	t0325090_22_1	4288..4309	-	t0306863_20_1	4017..4036	-	t0241818_20_2	2334..2353	-	t0363198_19_1	590..608	-	t0308505_28_1	4143..4170
t0019771_20_18	3111..3130	-	t0166112_20_2	4890..4909	-	t0008481_42_41	9420..9461	-	t0070084_29_5	3750..3778	-	t0239569_21_2	2854..2874	-	t0434196_20_1	19903..19922	-	t0628973_26_1	28895..28920	-	t0623664_21_1	6363..6383	-	t0431427_20_1	31260..31279	-	t0161566_28_2	1602..1629	-	t0167481_28_2	904..931	-	t0084538_30_4	171..200	-	t0325122_21_1	138..158	-	t0307323_28_1	10560..10587	-	t0242060_20_2	813..832	-	t0364636_25_1	15738..15762	-	t0308957_30_1	2005..2034
t0019832_20_17	1392..1411	-	t0167049_22_2	3385..3406	-	t0008490_27_41	6807..6826	-	t0070436_28_5	5557..5584	-	t0239636_23_2	3883..3905	-	t0435516_19_1	22203..22221	-	t0628838_22_1	1142..1163	-	t0622485_24_1	3417..3440	-	t0432058_20_1	32720..32739	-	t0163953_27_2	2798..2824	-	t0167561_26_2	7519..7544	-	t0085141_20_4	18..37	-	t0325137_19_1	4186..4204	-	t0307671_21_1	4204..4224	-	t0242639_20_2	2562..2581	-	t0365236_21_1	421..441	-	t0309509_27_1	2514..2540
t0019863_20_17	6383..6402	-	t0167218_26_2	5718..5743	-	t0008514_24_41	10462..10485	-	t0070545_26_5	665..690	-	t0239994_20_2	3204..3223	-	t0437167_42_1	18000..18041	-	t0628504_28_1	10244..10271	-	t0621925_19_1	2196..2214	-	t0432338_19_1	18579..18597	-	t0164001_20_2	857..876	-	t0167655_20_2	770..789	-	t0085348_21_4	57..77	-	t0326163_21_1	4367..4387	-	t0309102_36_1	3418..3453	-	t0242824_20_2	3997..4016	-	t0366463_24_1	15310..15333	-	t0310617_29_1	1338..1366
t0019864_28_17	3513..3540	-	t0167838_21_2	723..743	-	t0008534_30_41	9010..9039	-	t0070608_22_5	444..465	-	t0239995_27_2	4536..4562	-	t0437192_26_1	4622..4647	-	t0628346_27_1	10963..10989	-	t0621742_35_1	4718..4724	-	t0433353_28_1	28874..28901	-	t0164106_23_2	1837..1859	-	t0167708_20_2	1327..1346	-	t0085550_35_4	259..293	-	t0327463_26_1	3100..3125	-	t0309201_34_1	2650..2683	-	t0242959_19_2	263..281	-	t0366874_19_1	6178..6196	-	t0311419_26_1	1569..1594
t0019871_21_17	5305..5325	-	t0168364_21_2	4733..4753	-	t0008570_21_41	28..48	-	t0070688_24_5	3755..3778	-	t0240952_20_2	3270..3289	-	t0437280_19_1	8220..8238	-	t0627622_21_1	14214..14234	-	t0620578_28_1	2846..2873	-	t0435310_20_1	11095..11114	-	t0164619_20_2	1201..1220	-	t0167798_20_2	7884..7903	-	t0086069_20_4	430..449	-	t0332414_22_1	2407..2428	-	t0311386_29_1	2655..2683	-	t0243775_25_1	2583..2607	-	t0366915_27_1	16332..16358	-	t0312775_25_1	4874..4898
t0019879_20_17	2308..2327	-	t0168656_29_2	6006..6034	-	t0008651_39_40	7938..7976	-	t0071075_27_5	5145..5171	-	t0241116_21_2	26..46	-	t0437615_29_1	4079..4107	-	t0627502_20_1	13305..13324	-	t0620561_21_1	5816..5836	-	t0435318_27_1	27579..27605	-	t0164885_26_2	320..345	-	t0168075_43_2	2432..2474	-	t0086084_33_4	146..178	-	t0332479_28_1	3486..3513	-	t0311423_41_1	11954..11994	-	t0243943_35_1	1785..1819	-	t0366960_27_1	929..955	-	t0313290_22_1	2140..2161
t0019925_20_17	4276..4295	-	t0168679_20_2	4834..4853	-	t0008656_28_40	9526..9553	-	t0071246_29_5	4822..4850	-	t0241776_20_2	3211..3230	-	t0437880_19_1	19024..19042	-	t0627130_23_1	11759..11781	-	t0620487_23_1	2768..2790	-	t0437666_28_1	10224..10251	-	t0165422_20_2	2501..2520	-	t0168179_27_2	5303..5329	-	t0086495_34_4	357..390	-	t0334154_23_1	1020..1042	-	t0311603_29_1	2655..2683	-	t0244187_33_1	3141..3173	-	t0367260_44_1	768..811	-	t0314403_28_1	4297..4324
t0019997_20_17	2185..2204	-	t0169059_21_2	2595..2615	-	t0008736_31_40	9007..9037	-	t0071976_23_5	7613..7635	-	t0242099_29_2	2812..2840	-	t0438142_23_1	1844..1866	-	t0626836_19_1	25925..25943	-	t0620131_21_1	3538..3558	-	t0438583_20_1	6715..6734	-	t0166275_21_2	2206..2226	-	t0168504_23_2	3395..3417	-	t0086743_19_4	212..230	-	t0334247_25_1	4186..4210	-	t0311858_42_1	5888..5929	-	t0244565_20_1	5435..5454	-	t0369126_25_1	589..613	-	t0314905_27_1	4713..4739
t0020086_20_17	3528..3547	-	t0169427_21_2	2991..3011	-	t0008751_38_40	6945..6982	-	t0072143_28_5	5169..5196	-	t0242391_20_2	3205..3224	-	t0438750_29_1	2287..2315	-	t0626816_23_1	1818..1840	-	t0620053_21_1	4719..4739	-	t0439131_32_1	30049..30080	-	t0166763_21_2	2423..2443	-	t0168585_24_2	5138..5161	-	t0087529_24_4	212..235	-	t0334314_23_1	2409..2431	-	t0313467_33_1	3955..3987	-	t0244891_20_1	791..810	-	t0369574_20_1	775..794	-	t0315167_20_1	3149..3168
t0020099_20_17	2178..2197	-	t0169900_21_2	1612..1632	-	t0008773_40_40	6806..6845	-	t0072158_22_5	5025..5046	-	t0242448_20_2	2928..2947	-	t0439403_28_1	3783..3810	-	t0626165_26_1	21762..21787	-	t0619965_24_1	3602..3625	-	t0439492_22_1	13969..13990	-	t0167746_28_2	524..551	-	t0168695_20_2	2415..2434	-	t0087937_27_4	424..450	-	t0334928_26_1	2621..2646	-	t0314557_35_1	5740..5774	-	t0244925_30_1	1915..1944	-	t0369871_28_1	702..729	-	t0316488_27_1	614..640
t0020113_18_17	7665..7682	-	t0169990_21_2	752..772	-	t0008788_20_40	2750..2769	-	t0072405_29_5	3329..3357	-	t0243728_21_1	3913..3933	-	t0441382_20_1	23384..23403	-	t0626067_21_1	26997..27017	-	t0619153_25_1	2894..2918	-	t0439601_19_1	10255..10273	-	t0167997_19_2	1004..1022	-	t0168763_27_2	2244..2270	-	t0087965_30_4	1..30	-	t0335998_29_1	986..1014	-	t0315074_38_1	3381..3418	-	t0245386_27_1	3813..3839	-	t0369897_19_1	1006..1024	-	t0317281_23_1	1876..1898
t0020119_25_17	397..421	-	t0170497_21_2	2842..2862	-	t0008884_20_39	10638..10657	-	t0072687_21_5	3100..3120	-	t0244063_28_1	2055..2082	-	t0441445_29_1	17456..17484	-	t0625957_21_1	10291..10311	-	t0619136_27_1	1238..1264	-	t0440149_20_1	12609..12628	-	t0168055_20_2	943..962	-	t0169137_29_2	4792..4820	-	t0088055_21_4	429..449	-	t0336426_28_1	1301..1328	-	t0316794_35_1	5736..5770	-	t0246360_23_1	1033..1055	-	t0369955_20_1	690..709	-	t0318208_20_1	3417..3436
t0020122_20_17	1480..1499	-	t0170632_21_2	1005..1025	-	t0008914_25_39	10902..10926	-	t0072745_21_5	5594..5614	-	t0244117_28_1	2812..2839	-	t0441514_31_1	17735..17765	-	t0625934_20_1	19528..19547	-	t0618564_24_1	3602..3625	-	t0440761_21_1	30006..30026	-	t0168062_21_2	1608..1628	-	t0169735_21_2	441..461	-	t0088140_40_4	1..40	-	t0337478_21_1	3150..3170	-	t0317194_28_1	5736..5763	-	t0246422_28_1	2911..2938	-	t0372304_32_1	899..930	-	t0318594_23_1	1338..1360
t0020142_20_17	7494..7513	-	t0171362_27_2	1323..1349	-	t0008925_35_39	10832..10866	-	t0072839_26_5	7983..8008	-	t0244362_28_1	3568..3595	-	t0442946_27_1	17458..17484	-	t0624845_32_1	1011..1042	-	t0618209_27_1	3400..3426	-	t0441105_20_1	31280..31299	-	t0168425_19_2	2525..2543	-	t0170317_26_2	3394..3419	-	t0088193_20_4	184..203	-	t0340762_22_1	1829..1850	-	t0318828_22_1	10559..10580	-	t0246567_21_1	4984..5004	-	t0373913_20_1	7392..7411	-	t0319717_20_1	3117..3136
t0020149_19_17	4978..4996	-	t0171480_20_2	5977..5996	-	t0008938_38_39	6944..6981	-	t0072878_20_5	2949..2968	-	t0244472_19_1	2855..2873	-	t0444635_21_1	13835..13855	-	t0624833_21_1	26979..26999	-	t0618186_28_1	5605..5632	-	t0441607_19_1	30915..30933	-	t0168620_27_2	779..805	-	t0171703_27_2	4111..4137	-	t0088203_40_4	422..461	-	t0340898_29_1	140..168	-	t0320480_34_1	3635..3668	-	t0247119_20_1	3746..3765	-	t0374277_20_1	983..1002	-	t0320284_20_1	1841..1860
t0020156_20_17	1300..1319	-	t0172105_23_2	2048..2070	-	t0009022_20_39	10640..10659	-	t0072889_27_5	8592..8618	-	t0244539_23_1	2101..2123	-	t0445373_19_1	13928..13946	-	t0624256_22_1	27426..27447	-	t0617989_27_1	4646..4672	-	t0442813_24_1	30005..30028	-	t0169199_28_2	2489..2516	-	t0171950_20_2	2739..2758	-	t0088480_20_4	510..529	-	t0345419_21_1	2532..2552	-	t0322734_20_1	4270..4289	-	t0247159_20_1	1575..1594	-	t0374802_40_1	483..522	-	t0320806_22_1	1990..2011
t0020267_21_17	4484..4504	-	t0172271_27_2	3712..3738	-	t0009028_25_39	8964..8988	-	t0072979_20_5	6554..6573	-	t0244845_20_1	899..918	-	t0445656_27_1	4681..4707	-	t0622666_20_1	19530..19549	-	t0617938_28_1	1494..1521	-	t0443007_19_1	10232..10250	-	t0169206_20_2	1584..1603	-	t0172475_27_2	2133..2159	-	t0088591_38_4	493..530	-	t0345579_28_1	3447..3474	-	t0322911_25_1	5739..5763	-	t0247250_38_1	3242..3279	-	t0374842_20_1	6325..6344	-	t0321055_30_1	4634..4663
t0020285_20_17	4868..4887	-	t0172364_21_2	1890..1910	-	t0009071_28_39	10568..10595	-	t0073029_20_5	3703..3722	-	t0244848_19_1	727..745	-	t0446184_37_1	3939..3975	-	t0622530_38_1	33859..33896	-	t0617286_20_1	2317..2336	-	t0443147_20_1	10223..10242	-	t0170319_30_2	2361..2390	-	t0172534_23_2	2202..2224	-	t0088644_37_4	181..217	-	t0345971_21_1	3200..3220	-	t0323154_37_1	10552..10588	-	t0247885_27_1	4795..4821	-	t0374871_30_1	974..1003	-	t0321083_36_1	4634..4669
t0020345_20_17	407..426	-	t0172525_27_2	1366..1392	-	t0009074_25_39	6984..7008	-	t0073087_27_5	721..747	-	t0244951_20_1	2736..2755	-	t0446552_28_1	18914..18941	-	t0621244_28_1	31155..31182	-	t0617079_20_1	2016..2035	-	t0443319_35_1	18365..18399	-	t0170347_20_2	1684..1703	-	t0173940_21_2	5563..5583	-	t0088877_27_4	18..44	-	t0345988_20_1	1542..1561	-	t0323933_22_1	4184..4205	-	t0247992_22_1	1790..1811	-	t0375304_20_1	660..679	-	t0321170_20_1	2327..2346
t0020368_20_17	2154..2173	-	t0172753_20_2	251..270	-	t0009086_29_38	10631..10659	-	t0073162_27_5	3969..3995	-	t0245103_20_1	3642..3661	-	t0447837_28_1	14075..14102	-	t0620475_21_1	25051..25071	-	t0616830_24_1	5692..5715	-	t0444412_22_1	30174..30195	-	t0171373_23_2	477..499	-	t0174088_20_2	1888..1907	-	t0089121_39_4	233..271	-	t0346067_25_1	2026..2050	-	t0325182_29_1	12247..12275	-	t0248017_26_1	5586..5611	-	t0376324_18_1	2482..2488	-	t0322034_27_1	4213..4239
t0020449_20_17	6452..6471	-	t0173100_20_2	3134..3153	-	t0009104_25_38	10681..10705	-	t0073197_28_5	5937..5964	-	t0245114_19_1	2855..2873	-	t0448143_29_1	19104..19132	-	t0620302_19_1	21545..21563	-	t0615854_21_1	360..380	-	t0444829_40_1	27287..27326	-	t0172713_27_2	2733..2759	-	t0174263_20_2	3367..3386	-	t0089649_20_4	56..75	-	t0348034_24_1	2429..2452	-	t0325686_24_1	4080..4103	-	t0248424_24_1	4799..4822	-	t0377233_27_1	17385..17411	-	t0323621_31_1	1376..1406
t0020471_20_17	4170..4189	-	t0173135_21_2	2889..2909	-	t0009130_37_38	8962..8998	-	t0073527_26_5	2405..2430	-	t0245248_19_1	4024..4042	-	t0448204_22_1	8078..8099	-	t0619287_19_1	554..572	-	t0615850_19_1	6181..6199	-	t0445746_29_1	31460..31488	-	t0172717_28_2	2632..2659	-	t0175163_21_2	1162..1182	-	t0089826_40_4	492..531	-	t0348127_22_1	216..237	-	t0325844_21_1	10552..10572	-	t0248486_21_1	3135..3155	-	t0377428_33_1	324..356	-	t0323777_27_1	1873..1899
t0020480_21_17	4399..4419	-	t0173256_25_2	4986..5010	-	t0009211_29_38	10630..10658	-	t0073631_19_5	1755..1773	-	t0245681_22_1	3997..4018	-	t0448833_21_1	13232..13252	-	t0618523_40_1	21743..21782	-	t0614261_21_1	6089..6109	-	t0446101_21_1	5876..5896	-	t0173125_26_2	2496..2521	-	t0175438_27_2	1084..1110	-	t0089942_30_4	173..202	-	t0348980_22_1	4151..4172	-	t0326764_28_1	2360..2387	-	t0248829_18_1	1217..1234	-	t0378356_21_1	13289..13309	-	t0325164_20_1	2171..2190
t0020485_20_17	5457..5476	-	t0173257_21_2	1700..1720	-	t0009291_38_38	8958..8995	-	t0073668_20_5	5594..5613	-	t0245974_28_1	260..287	-	t0449597_27_1	2852..2878	-	t0618040_21_1	27522..27542	-	t0614236_21_1	4836..4856	-	t0446347_21_1	32703..32723	-	t0174021_20_2	452..471	-	t0175754_25_2	3395..3419	-	t0090258_21_4	25..45	-	t0350306_20_1	2499..2518	-	t0328297_20_1	13231..13250	-	t0249354_20_1	4087..4106	-	t0378507_20_1	6712..6731	-	t0326122_20_1	1491..1510
t0020496_19_17	3417..3435	-	t0173921_20_2	5657..5676	-	t0009315_31_37	8967..8997	-	t0073678_25_5	444..468	-	t0246819_27_1	2492..2513	-	t0451496_21_1	603..623	-	t0617804_20_1	989..1008	-	t0613436_19_1	2693..2711	-	t0446791_23_1	18402..18424	-	t0175073_21_2	1725..1745	-	t0175810_25_2	3442..3466	-	t0090384_38_4	146..183	-	t0350366_22_1	769..790	-	t0328529_30_1	3298..3327	-	t0249537_28_1	6219..6246	-	t0378556_28_1	15756..15783	-	t0326560_20_1	414..433
t0020550_20_17	2497..2516	-	t0173974_19_2	4847..4865	-	t0009411_31_37	9437..9467	-	t0073826_28_5	4549..4576	-	t0246892_20_1	3795..3814	-	t0451722_23_1	19587..19609	-	t0617310_28_1	16870..16897	-	t0613151_28_1	3537..3564	-	t0446838_25_1	27481..27505	-	t0175374_18_2	1714..1731	-	t0177020_38_2	6756..6793	-	t0090947_20_4	17..36	-	t0351436_27_1	1913..1939	-	t0329636_20_1	3037..3056	-	t0250198_22_1	3958..3979	-	t0379395_34_1	614..647	-	t0327183_26_1	2327..2352
t0020552_20_17	1523..1542	-	t0173989_20_2	3709..3728	-	t0009433_20_37	6807..6826	-	t0073984_29_5	4867..4895	-	t0248357_19_1	1927..1945	-	t0451753_21_1	14573..14593	-	t0617298_20_1	20081..20100	-	t0613134_29_1	4129..4157	-	t0446963_34_1	15513..15546	-	t0175492_29_2	2385..2413	-	t0177521_28_2	7993..8020	-	t0091119_34_4	432..465	-	t0353864_29_1	1022..1050	-	t0329688_28_1	4144..4171	-	t0252048_29_1	3810..3838	-	t0380235_33_1	15393..15425	-	t0327785_20_1	4430..4449
t0020557_21_17	7413..7433	-	t0173998_20_2	6423..6442	-	t0009447_41_37	10891..10931	-	t0074196_19_5	2027..2045	-	t0248617_27_1	3109..3135	-	t0452296_21_1	7585..7605	-	t0617246_20_1	33602..33621	-	t0613100_25_1	2960..2984	-	t0449514_23_1	18438..18460	-	t0175493_29_2	1103..1131	-	t0177605_21_2	7521..7541	-	t0091122_20_4	49..68	-	t0354665_25_1	329..353	-	t0329692_20_1	10583..10602	-	t0252467_29_1	4444..4472	-	t0380986_22_1	6620..6641	-	t0328157_28_1	5026..5053
t0020559_20_17	6350..6369	-	t0174083_20_2	5371..5390	-	t0009467_37_37	10890..10926	-	t0074214_28_5	593..620	-	t0249329_43_1	2473..2515	-	t0452363_20_1	7808..7827	-	t0616912_21_1	104..124	-	t0612558_19_1	4465..4483	-	t0450411_22_1	29586..29607	-	t0175639_23_2	3404..3426	-	t0177663_20_2	5909..5928	-	t0091226_21_4	150..170	-	t0357541_25_1	4051..4075	-	t0330984_19_1	2210..2228	-	t0253242_21_1	983..1003	-	t0382557_20_1	979..998	-	t0328711_27_1	2082..2108
t0020646_20_17	2424..2443	-	t0174419_20_2	1204..1223	-	t0009468_20_37	9460..9479	-	t0074238_27_5	454..480	-	t0249607_20_1	2538..2557	-	t0452788_24_1	18598..18621	-	t0616016_22_1	5859..5880	-	t0612440_27_1	4730..4756	-	t0451298_19_1	31788..31806	-	t0176326_24_2	339..362	-	t0177668_25_2	7928..7952	-	t0091253_20_4	14..33	-	t0359300_19_1	202..214	-	t0331155_38_1	2168..2205	-	t0255899_25_1	4646..4670	-	t0384561_37_1	4875..4911	-	t0329151_27_1	2042..2068
t0020702_20_17	6521..6540	-	t0174653_21_2	3142..3162	-	t0009486_27_37	9001..9027	-	t0074267_26_5	3581..3606	-	t0250382_21_1	4230..4250	-	t0452975_22_1	16439..16460	-	t0615878_20_1	16435..16454	-	t0612387_20_1	4413..4432	-	t0452522_34_1	11221..11254	-	t0176440_20_2	2950..2969	-	t0177848_29_2	5914..5942	-	t0091374_28_4	204..231	-	t0359459_34_1	2490..2523	-	t0331674_20_1	4749..4768	-	t0258506_20_1	5340..5359	-	t0384761_33_1	484..516	-	t0329522_27_1	3222..3248
t0020809_20_17	1233..1252	-	t0174910_20_2	1012..1031	-	t0009521_35_37	7814..7848	-	t0074440_19_5	3386..3404	-	t0250464_20_1	906..925	-	t0453246_20_1	19343..19362	-	t0615753_38_1	25517..25554	-	t0611960_29_1	1893..1921	-	t0454492_28_1	17545..17572	-	t0176662_20_2	3252..3271	-	t0178017_30_2	3222..3251	-	t0091406_19_4	25..43	-	t0360219_20_1	2277..2296	-	t0331873_21_1	13237..13257	-	t0258529_27_1	545..571	-	t0384848_20_1	389..408	-	t0329673_30_1	4713..4742
t0020813_20_17	2795..2814	-	t0175047_23_2	1515..1537	-	t0009542_19_37	9428..9446	-	t0074509_18_5	4142..4159	-	t0250921_20_1	3471..3490	-	t0455278_21_1	12917..12937	-	t0615732_25_1	1818..1842	-	t0611667_26_1	3204..3229	-	t0454806_23_1	31494..31516	-	t0177202_19_2	2799..2817	-	t0178244_21_2	2813..2833	-	t0091478_34_4	170..203	-	t0361818_28_1	4104..4131	-	t0332334_34_1	4499..4532	-	t0258806_26_1	4161..4186	-	t0385677_26_1	664..689	-	t0329805_30_1	2542..2571
t0020870_20_17	290..309	-	t0175120_20_2	5448..5467	-	t0009561_39_37	8962..9000	-	t0074517_21_5	5223..5243	-	t0251582_21_1	2312..2332	-	t0456248_28_1	978..1005	-	t0615381_28_1	22305..22332	-	t0611558_20_1	1446..1465	-	t0455235_30_1	25549..25578	-	t0177287_22_2	854..875	-	t0178628_21_2	6592..6612	-	t0091708_28_4	298..325	-	t0362084_22_1	3644..3665	-	t0332686_26_1	3496..3521	-	t0259749_20_1	1044..1063	-	t0387281_26_1	15338..15363	-	t0330769_22_1	3662..3683
t0021016_20_16	2425..2444	-	t0175533_21_2	2599..2619	-	t0009627_30_36	8966..8995	-	t0074546_22_5	454..475	-	t0251825_22_1	3013..3034	-	t0456645_20_1	3253..3272	-	t0615245_21_1	19639..19659	-	t0611504_29_1	3564..3592	-	t0457522_24_1	16494..16517	-	t0177629_18_2	1795..1812	-	t0179573_26_2	165..190	-	t0092409_20_4	20..39	-	t0362157_31_1	232..262	-	t0332705_39_1	2334..2336	-	t0260073_31_1	5768..5798	-	t0388894_21_1	6164..6184	-	t0331003_20_1	1277..1296
t0021017_22_16	6009..6030	-	t0175537_21_2	2846..2866	-	t0009644_25_36	6985..7009	-	t0074755_21_5	2835..2855	-	t0252010_22_1	3974..3995	-	t0457857_21_1	7763..7774	-	t0615032_28_1	28894..28921	-	t0611308_30_1	2072..2101	-	t0458911_27_1	9989..10015	-	t0178031_29_2	2970..2998	-	t0179750_21_2	2701..2721	-	t0092598_31_4	1..31	-	t0362769_25_1	1358..1382	-	t0333529_38_1	12253..12290	-	t0260105_24_1	1614..1637	-	t0390215_22_1	552..573	-	t0333012_24_1	4193..4216
t0021109_20_16	815..834	-	t0175594_21_2	4173..4193	-	t0009649_40_36	10556..10595	-	t0074819_22_5	4230..4251	-	t0252343_22_1	3736..3757	-	t0457973_31_1	5350..5380	-	t0613515_27_1	19332..19358	-	t0610856_26_1	4408..4433	-	t0459000_28_1	8092..8119	-	t0179175_23_2	517..539	-	t0179853_23_2	5373..5395	-	t0092753_19_4	210..228	-	t0363762_22_1	744..765	-	t0335075_20_1	10562..10581	-	t0260365_27_1	385..411	-	t0391103_20_1	784..803	-	t0333364_24_1	2886..2909
t0021129_20_16	1413..1432	-	t0176020_19_2	812..830	-	t0009680_27_36	8931..8957	-	t0074832_19_5	1165..1183	-	t0252379_28_1	1082..1109	-	t0458410_21_1	8096..8116	-	t0613475_27_1	1142..1168	-	t0610833_21_1	5049..5069	-	t0459805_20_1	6326..6345	-	t0179257_20_2	1709..1728	-	t0179966_20_2	2396..2415	-	t0092872_30_4	493..522	-	t0363894_20_1	1855..1874	-	t0335135_20_1	12258..12264	-	t0260494_20_1	3484..3503	-	t0391604_31_1	489..519	-	t0334486_22_1	782..803
t0021162_27_16	7654..7680	-	t0176826_24_2	3712..3735	-	t0009691_19_36	9016..9034	-	t0074876_27_5	3515..3541	-	t0252506_20_1	3628..3647	-	t0458638_22_1	8145..8166	-	t0613132_20_1	26088..26107	-	t0610678_28_1	1275..1302	-	t0460598_26_1	30027..30052	-	t0179652_24_2	2740..2763	-	t0180317_19_2	7607..7625	-	t0093260_20_4	132..151	-	t0365053_24_1	2666..2689	-	t0335255_27_1	345..371	-	t0261908_20_1	3448..3467	-	t0391675_27_1	15486..15512	-	t0334624_19_1	2052..2070
t0021171_27_16	6242..6268	-	t0176995_22_2	3563..3584	-	t0009710_42_36	7935..7976	-	t0074900_28_5	4959..4986	-	t0252554_21_1	4288..4308	-	t0458666_20_1	22204..22223	-	t0613067_21_1	3534..3554	-	t0610624_24_1	3418..3441	-	t0461346_21_1	10533..10553	-	t0180672_20_2	1735..1754	-	t0180781_25_2	4079..4103	-	t0093855_22_4	426..447	-	t0365341_28_1	1504..1531	-	t0335413_38_1	2365..2402	-	t0262559_37_1	1495..1531	-	t0392506_22_1	6388..6409	-	t0335506_21_1	2157..2177
t0021183_20_16	6957..6976	-	t0176999_21_2	2841..2861	-	t0009724_36_36	9379..9414	-	t0075045_23_5	4007..4029	-	t0253046_21_1	3256..3276	-	t0459423_22_1	19510..19531	-	t0613002_22_1	22300..22321	-	t0610558_28_1	1268..1295	-	t0462015_28_1	7950..7977	-	t0180833_21_2	1800..1820	-	t0181458_28_2	7711..7738	-	t0094173_20_4	342..361	-	t0366190_20_1	4282..4301	-	t0336126_30_1	3758..3787	-	t0262563_19_1	3952..3970	-	t0392595_24_1	421..444	-	t0336145_19_1	674..692
t0021190_20_16	4979..4998	-	t0177248_21_2	2952..2972	-	t0009764_20_36	10792..10811	-	t0075171_23_5	3755..3777	-	t0255447_20_1	2967..2986	-	t0459847_22_1	8625..8646	-	t0612335_20_1	33245..33264	-	t0610297_29_1	3772..3800	-	t0463202_30_1	30054..30083	-	t0181464_20_2	1188..1207	-	t0181693_21_2	3418..3438	-	t0094313_33_4	170..202	-	t0366380_27_1	3957..3983	-	t0337942_29_1	5664..5692	-	t0262631_20_1	2832..2851	-	t0392998_27_1	12352..12378	-	t0336569_27_1	4315..4341
t0021192_27_16	7362..7388	-	t0177542_25_2	6132..6156	-	t0009776_38_36	8997..9034	-	t0075187_20_5	1024..1043	-	t0255599_19_1	1125..1131	-	t0460409_27_1	13477..13503	-	t0612014_18_1	14373..14390	-	t0610104_20_1	2818..2837	-	t0464083_21_1	3322..3342	-	t0181609_40_2	617..656	-	t0183972_20_2	4395..4414	-	t0094539_20_4	183..202	-	t0366671_25_1	2670..2694	-	t0338400_36_1	2694..2729	-	t0262971_21_1	1692..1712	-	t0394043_20_1	587..606	-	t0339084_22_1	791..812
t0021201_22_16	3839..3860	-	t0177851_21_2	1616..1636	-	t0009824_26_36	8997..9022	-	t0075215_20_5	5105..5124	-	t0255761_21_1	3314..3334	-	t0461334_28_1	19928..19955	-	t0611943_28_1	28681..28708	-	t0610058_27_1	5552..5578	-	t0464899_19_1	6650..6668	-	t0182154_20_2	226..245	-	t0185955_19_2	3379..3397	-	t0094830_20_4	41..60	-	t0368153_29_1	2412..2440	-	t0338579_32_1	5505..5536	-	t0263344_21_1	5176..5196	-	t0394870_20_1	974..993	-	t0341065_20_1	1556..1575
t0021245_20_16	459..478	-	t0177877_20_2	3061..3080	-	t0009855_23_35	10726..10748	-	t0075344_28_5	4230..4257	-	t0255906_21_1	3765..3785	-	t0461874_29_1	13189..13217	-	t0611847_24_1	33241..33264	-	t0610052_32_1	4642..4673	-	t0466224_29_1	30098..30126	-	t0182605_22_2	865..886	-	t0185961_21_2	528..548	-	t0094999_19_4	447..465	-	t0369324_27_1	4344..4370	-	t0338789_28_1	2309..2336	-	t0263415_20_1	4943..4962	-	t0395328_22_1	429..450	-	t0341081_28_1	2517..2544
t0021305_20_16	4758..4777	-	t0178018_26_2	23..48	-	t0009866_43_35	6807..6849	-	t0075386_27_5	5023..5049	-	t0255971_28_1	910..937	-	t0462980_23_1	4129..4151	-	t0611761_28_1	24868..24895	-	t0609926_20_1	4091..4110	-	t0466339_24_1	30027..30050	-	t0183066_24_2	1548..1571	-	t0186234_20_2	4970..4989	-	t0095002_25_4	424..448	-	t0369789_22_1	2666..2687	-	t0339949_34_1	3988..4021	-	t0263437_21_1	3053..3073	-	t0395707_36_1	817..852	-	t0342671_28_1	4634..4661
t0021374_19_16	4170..4188	-	t0178121_20_2	1257..1276	-	t0009883_41_35	8917..8957	-	t0075423_20_5	6501..6520	-	t0256537_23_1	201..223	-	t0465206_28_1	13477..13504	-	t0611483_21_1	19636..19656	-	t0609289_20_1	794..813	-	t0466517_19_1	31393..31411	-	t0183412_20_2	996..1015	-	t0186367_20_2	4701..4720	-	t0095025_18_4	53..70	-	t0370152_20_1	2290..2309	-	t0341159_35_1	5409..5443	-	t0264649_20_1	3339..3358	-	t0396890_20_1	318..337	-	t0342707_39_1	5168..5206
t0021455_27_16	2626..2652	-	t0178187_22_2	249..270	-	t0009964_24_35	10730..10753	-	t0075436_22_5	4822..4843	-	t0256760_19_1	173..191	-	t0465438_20_1	10762..10781	-	t0611075_24_1	13222..13245	-	t0608860_20_1	3610..3629	-	t0468775_27_1	28096..28122	-	t0183427_21_2	2204..2224	-	t0186558_20_2	5303..5322	-	t0095577_29_4	171..199	-	t0370635_27_1	2540..2566	-	t0341217_27_1	3576..3602	-	t0264874_26_1	6726..6751	-	t0398274_20_1	6790..6809	-	t0343048_20_1	3248..3267
t0021478_20_16	7139..7158	-	t0178203_20_2	3975..3994	-	t0009973_27_35	5793..5819	-	t0075496_20_5	5595..5614	-	t0256970_23_1	3725..3747	-	t0465614_20_1	16748..16767	-	t0611063_20_1	21943..21962	-	t0608754_25_1	1829..1853	-	t0469488_28_1	12293..12320	-	t0184116_27_2	858..884	-	t0187153_34_2	2202..2235	-	t0095624_20_4	278..297	-	t0372229_27_1	2136..2162	-	t0342045_26_1	3760..3785	-	t0265614_20_1	2307..2326	-	t0399008_30_1	15214..15243	-	t0343706_21_1	4024..4044
t0021479_20_16	2803..2822	-	t0178726_28_2	4692..4719	-	t0009997_37_35	10559..10595	-	t0076010_28_5	4230..4257	-	t0257060_21_1	1673..1693	-	t0467063_27_1	7471..7497	-	t0610928_22_1	27032..27053	-	t0607858_24_1	1770..1793	-	t0470633_27_1	28289..28315	-	t0184413_20_2	1291..1310	-	t0188051_21_2	4870..4890	-	t0095715_21_4	429..449	-	t0372609_28_1	2289..2316	-	t0342573_22_1	5569..5590	-	t0265762_20_1	1900..1919	-	t0399811_21_1	626..646	-	t0344803_20_1	1606..1625
t0021501_27_16	7385..7411	-	t0178930_20_2	4192..4211	-	t0010018_20_35	6002..6021	-	t0076128_18_5	8469..8486	-	t0257890_20_1	4251..4270	-	t0467610_26_1	1079..1104	-	t0610748_20_1	29320..29339	-	t0607452_20_1	2090..2109	-	t0472313_29_1	16406..16434	-	t0184916_28_2	1612..1639	-	t0188259_36_2	6586..6621	-	t0095719_19_4	463..481	-	t0372897_20_1	670..689	-	t0343227_21_1	2822..2842	-	t0266081_24_1	3843..3866	-	t0400631_20_1	904..923	-	t0344955_20_1	4593..4612
t0021539_20_16	3112..3131	-	t0179402_20_2	4441..4460	-	t0010038_31_35	10456..10486	-	t0076279_27_5	155..181	-	t0257931_21_1	3796..3816	-	t0468061_25_1	20096..20120	-	t0610376_21_1	13288..13308	-	t0607172_27_1	3283..3309	-	t0473033_26_1	7244..7269	-	t0185074_23_2	2387..2409	-	t0188622_28_2	7993..8020	-	t0095806_27_4	422..448	-	t0374453_21_1	683..703	-	t0343870_21_1	6875..6895	-	t0266668_26_1	6726..6751	-	t0401766_20_1	4958..4977	-	t0345330_39_1	3223..3261
t0021668_20_16	1674..1693	-	t0180045_29_2	2790..2818	-	t0010072_23_35	9001..9023	-	t0076445_22_5	4007..4028	-	t0257960_21_1	166..186	-	t0468067_19_1	25286..25304	-	t0610189_19_1	11773..11791	-	t0607105_25_1	4536..4560	-	t0474341_20_1	30021..30040	-	t0186053_30_2	2385..2414	-	t0188651_23_2	2214..2236	-	t0096239_22_4	182..203	-	t0374578_28_1	769..796	-	t0344313_40_1	12213..12252	-	t0267465_22_1	3368..3389	-	t0401970_25_1	4669..4693	-	t0347177_21_1	3547..3567
t0021672_20_16	4715..4734	-	t0180474_21_2	5669..5689	-	t0010130_42_34	8998..9039	-	t0076451_28_5	721..748	-	t0258328_21_1	2550..2570	-	t0468445_22_1	14503..14516	-	t0608713_25_1	16226..16250	-	t0606866_22_1	5688..5709	-	t0474702_19_1	10074..10092	-	t0186062_20_2	2500..2519	-	t0189167_24_2	6592..6615	-	t0096299_27_4	47..47	-	t0375286_26_1	2540..2565	-	t0346134_31_1	11954..11984	-	t0268128_22_1	1905..1926	-	t0402048_32_1	977..1008	-	t0348204_21_1	2435..2455
t0021744_20_16	356..375	-	t0180656_21_2	1794..1814	-	t0010190_26_34	4..29	-	t0076832_20_5	368..387	-	t0258467_20_1	1523..1542	-	t0469053_20_1	18907..18926	-	t0608676_26_1	13288..13313	-	t0606785_20_1	1009..1028	-	t0474852_20_1	32699..32718	-	t0186084_20_2	858..877	-	t0189587_18_2	4974..4991	-	t0097032_21_4	190..210	-	t0376919_28_1	3009..3036	-	t0346801_21_1	8081..8101	-	t0268239_21_1	4319..4339	-	t0402555_23_1	385..407	-	t0349265_21_1	3281..3301
t0021788_20_16	3660..3679	-	t0180745_20_2	5777..5796	-	t0010274_37_34	7938..7974	-	t0077113_21_4	5892..5912	-	t0259531_20_1	2865..2884	-	t0469246_19_1	16908..16926	-	t0607570_21_1	26342..26362	-	t0606678_25_1	2272..2296	-	t0474912_21_1	19266..19286	-	t0187136_20_2	2499..2518	-	t0189752_26_2	7533..7558	-	t0097079_25_4	2..26	-	t0380345_20_1	2730..2749	-	t0348571_24_1	3671..3694	-	t0268308_19_1	3401..3419	-	t0404079_33_1	17465..17497	-	t0349997_31_1	4566..4596
t0021796_20_16	1391..1410	-	t0180818_28_2	6260..6287	-	t0010285_26_34	10633..10658	-	t0077130_22_4	2282..2303	-	t0259729_29_1	1909..1937	-	t0470077_19_1	13676..13694	-	t0607215_23_1	22324..22346	-	t0606602_21_1	5052..5072	-	t0475974_24_1	31454..31477	-	t0187244_27_2	3434..3460	-	t0189759_26_2	7373..7398	-	t0097632_41_4	171..211	-	t0382284_26_1	3482..3507	-	t0349653_28_1	11202..11229	-	t0269357_25_1	4944..4968	-	t0405750_21_1	1006..1026	-	t0350006_22_1	2446..2467
t0021797_21_16	5358..5378	-	t0180917_22_2	1701..1722	-	t0010312_26_34	6983..7008	-	t0077608_29_4	1636..1664	-	t0259785_24_1	123..146	-	t0470419_33_1	17967..17999	-	t0607018_36_1	21767..21802	-	t0606328_27_1	3203..3229	-	t0477676_20_1	28425..28444	-	t0187427_22_2	2205..2226	-	t0191123_23_2	2130..2152	-	t0097660_21_4	55..75	-	t0383824_28_1	2027..2054	-	t0352331_23_1	11279..11301	-	t0269460_24_1	2353..2376	-	t0405890_21_1	13886..13906	-	t0352778_29_1	2371..2399
t0021854_20_16	1642..1661	-	t0180978_22_2	6034..6050	-	t0010322_37_34	10576..10612	-	t0077650_24_4	2027..2050	-	t0259965_20_1	3938..3957	-	t0471274_21_1	17032..17052	-	t0606535_20_1	21282..21301	-	t0606275_28_1	1817..1844	-	t0477777_28_1	15102..15129	-	t0187684_22_2	2927..2948	-	t0191567_35_2	4044..4078	-	t0097798_37_4	209..245	-	t0384483_21_1	2707..2727	-	t0353538_19_1	4043..4061	-	t0269551_27_1	6768..6794	-	t0406028_20_1	790..809	-	t0352875_29_1	1996..2024
t0021880_20_16	6775..6794	-	t0181199_21_2	6405..6425	-	t0010345_25_34	10728..10752	-	t0077679_26_4	2027..2052	-	t0260861_27_1	1352..1378	-	t0472463_21_1	16521..16541	-	t0606089_21_1	24832..24852	-	t0606266_24_1	1908..1931	-	t0477830_23_1	7729..7751	-	t0188045_21_2	687..707	-	t0192647_22_2	225..246	-	t0097812_20_4	143..162	-	t0384983_30_1	4399..4428	-	t0355069_36_1	2764..2799	-	t0269953_39_1	4945..4983	-	t0407143_26_1	15741..15766	-	t0353039_32_1	4144..4175
t0021891_20_16	4147..4166	-	t0181369_20_2	1408..1427	-	t0010357_32_34	10518..10549	-	t0078212_22_4	6371..6392	-	t0260909_21_1	2..22	-	t0472471_20_1	20309..20320	-	t0605099_24_1	33844..33867	-	t0606240_35_1	177..211	-	t0479083_22_1	30019..30040	-	t0188294_29_2	1778..1806	-	t0192779_20_2	4190..4209	-	t0098086_23_4	424..446	-	t0386309_24_1	2489..2512	-	t0355670_44_1	3015..3058	-	t0270486_20_1	63..82	-	t0407567_33_1	6326..6358	-	t0353484_24_1	1841..1864
t0022003_20_16	2484..2503	-	t0181481_20_2	3815..3834	-	t0010416_28_33	10724..10751	-	t0078398_20_4	3524..3543	-	t0263753_27_1	696..722	-	t0473052_30_1	5418..5447	-	t0605094_24_1	21741..21764	-	t0605740_21_1	1551..1571	-	t0481796_22_1	29967..29988	-	t0188302_20_2	1134..1153	-	t0193270_20_2	7819..7838	-	t0098143_20_4	29..48	-	t0386796_27_1	3402..3428	-	t0356920_34_1	2054..2087	-	t0271192_28_1	3081..3108	-	t0408910_18_1	12467..12484	-	t0354540_27_1	3993..4019
t0022005_21_16	1747..1767	-	t0181612_29_2	1007..1035	-	t0010539_41_33	9420..9460	-	t0078756_23_4	670..692	-	t0263793_21_1	3484..3504	-	t0473074_25_1	4685..4709	-	t0605007_20_1	19754..19773	-	t0605658_20_1	5007..5026	-	t0482434_20_1	10043..10062	-	t0189025_23_2	2643..2665	-	t0195969_24_2	893..916	-	t0098494_20_4	27..46	-	t0387249_27_1	1478..1504	-	t0359400_24_1	2656..2679	-	t0271652_43_1	814..856	-	t0409066_23_1	399..421	-	t0354917_19_1	2236..2254
t0022036_21_16	4498..4518	-	t0181711_21_2	803..823	-	t0010581_38_33	9428..9465	-	t0078875_21_4	5852..5872	-	t0264035_20_1	1145..1164	-	t0473892_31_1	7507..7537	-	t0604709_26_1	22292..22317	-	t0605207_22_1	4161..4182	-	t0482993_20_1	30019..30038	-	t0190804_20_2	3205..3224	-	t0196677_20_2	1883..1902	-	t0098985_32_4	294..325	-	t0388547_20_1	1515..1534	-	t0359793_28_1	5505..5532	-	t0271851_27_1	3708..3734	-	t0409296_18_1	4670..4687	-	t0355557_25_1	1337..1361
t0022083_21_16	4975..4995	-	t0181747_21_2	3279..3299	-	t0010590_33_33	8965..8997	-	t0078936_24_4	5779..5802	-	t0264389_22_1	2029..2050	-	t0473946_23_1	7813..7835	-	t0604301_26_1	33238..33263	-	t0605123_24_1	4285..4308	-	t0484574_20_1	32523..32542	-	t0190853_23_2	731..753	-	t0196821_20_2	6441..6460	-	t0099242_20_3	101..120	-	t0388843_24_1	1541..1564	-	t0359842_20_1	2775..2794	-	t0272624_26_1	1319..1344	-	t0409851_26_1	501..526	-	t0355795_28_1	1993..2020
t0022171_20_16	2103..2122	-	t0181829_19_2	5914..5932	-	t0010593_30_33	8968..8997	-	t0078968_29_4	3750..3778	-	t0265197_22_1	1612..1633	-	t0474320_23_1	3395..3417	-	t0604149_27_1	9579..9605	-	t0604697_20_1	1012..1031	-	t0485729_27_1	15102..15128	-	t0191911_21_2	2210..2230	-	t0196871_20_2	4190..4209	-	t0099512_39_3	184..222	-	t0389843_28_1	3643..3670	-	t0362245_21_1	10552..10572	-	t0272952_20_1	3813..3832	-	t0411904_24_1	14115..14138	-	t0355957_25_1	2292..2316
t0022212_20_16	5940..5959	-	t0181932_20_2	4371..4390	-	t0010611_20_33	3113..3132	-	t0079119_27_4	718..744	-	t0265546_19_1	2213..2231	-	t0475668_38_1	18914..18951	-	t0603732_21_1	11316..11336	-	t0604531_29_1	2759..2787	-	t0486502_24_1	9203..9226	-	t0191939_24_2	1611..1634	-	t0196990_26_2	6591..6616	-	t0099688_25_3	18..42	-	t0389916_20_1	865..884	-	t0362602_44_1	4194..4237	-	t0273757_21_1	1908..1928	-	t0412913_23_1	13882..13904	-	t0356172_24_1	1990..2013
t0022268_20_16	5274..5293	-	t0181967_29_2	2589..2617	-	t0010645_25_33	9438..9462	-	t0079206_29_4	593..621	-	t0266029_28_1	1425..1452	-	t0475821_32_1	3907..3938	-	t0603715_20_1	30419..30438	-	t0603553_20_1	138..157	-	t0488019_26_1	29383..29408	-	t0192433_28_2	776..803	-	t0197462_20_2	5785..5804	-	t0100104_34_3	181..214	-	t0390340_20_1	1801..1820	-	t0362932_31_1	3277..3307	-	t0273886_21_1	5436..5456	-	t0413228_22_1	14185..14206	-	t0356400_26_1	3652..3677
t0022358_20_15	6136..6155	-	t0182062_20_2	5893..5912	-	t0010661_37_33	10716..10752	-	t0079310_19_4	6048..6066	-	t0268089_29_1	1832..1860	-	t0478557_20_1	12469..12488	-	t0603432_36_1	27761..27796	-	t0603297_20_1	3706..3725	-	t0489579_20_1	31639..31658	-	t0193115_19_2	1135..1153	-	t0198202_44_2	6586..6629	-	t0100232_20_3	189..208	-	t0390578_28_1	1399..1426	-	t0363447_38_1	3764..3801	-	t0274107_29_1	2182..2210	-	t0413754_32_1	907..938	-	t0357197_20_1	1614..1633
t0022365_28_15	5065..5092	-	t0182274_20_2	752..771	-	t0010663_43_33	8958..9000	-	t0079341_18_4	1307..1324	-	t0268164_22_1	2169..2190	-	t0479495_20_1	2973..2992	-	t0602947_21_1	11737..11757	-	t0603069_29_1	1237..1265	-	t0489682_24_1	18447..18470	-	t0193426_20_2	1591..1610	-	t0198438_30_2	2202..2231	-	t0100292_21_3	49..69	-	t0390597_22_1	2787..2808	-	t0363957_27_1	2974..3000	-	t0274463_24_1	1901..1924	-	t0414108_20_1	12436..12443	-	t0359137_26_1	1843..1868
t0022393_20_15	2175..2194	-	t0183603_23_2	4371..4393	-	t0010697_24_33	10635..10658	-	t0079428_25_4	8214..8238	-	t0268412_20_1	1903..1922	-	t0479744_26_1	13971..13996	-	t0602878_26_1	789..814	-	t0602983_27_1	836..862	-	t0490787_28_1	16354..16381	-	t0193502_29_2	2489..2517	-	t0198606_21_2	715..735	-	t0100346_21_3	466..486	-	t0391140_26_1	850..875	-	t0363961_25_1	3708..3732	-	t0275126_22_1	5404..5425	-	t0414611_28_1	977..1004	-	t0359808_21_1	3734..3754
t0022394_21_15	1521..1541	-	t0183667_20_2	91..110	-	t0010702_36_33	8966..9001	-	t0079442_28_4	4553..4580	-	t0269073_20_1	711..730	-	t0480060_21_1	13089..13109	-	t0602463_20_1	9028..9047	-	t0602543_23_1	1770..1792	-	t0493620_21_1	17548..17568	-	t0193570_20_2	862..881	-	t0198693_22_2	7105..7126	-	t0100360_35_3	146..180	-	t0392452_30_1	948..977	-	t0364232_29_1	10681..10709	-	t0276001_21_1	93..113	-	t0415156_21_1	12241..12261	-	t0360037_20_1	1944..1963
t0022404_21_15	4644..4664	-	t0183942_21_2	805..825	-	t0010722_25_33	10724..10748	-	t0079684_26_4	5182..5207	-	t0269203_30_1	1525..1554	-	t0480205_29_1	18914..18942	-	t0602155_20_1	27365..27384	-	t0602228_26_1	3337..3362	-	t0493802_28_1	19239..19266	-	t0194209_20_2	1420..1439	-	t0199013_35_2	4096..4130	-	t0100454_33_3	430..462	-	t0394651_24_1	775..798	-	t0365239_20_1	2560..2579	-	t0276067_28_1	3348..3375	-	t0416513_27_1	5395..5421	-	t0360404_20_1	1462..1481
t0022462_20_15	2647..2666	-	t0184204_22_2	6133..6154	-	t0010737_38_33	9001..9038	-	t0080037_20_4	8214..8233	-	t0269864_29_1	1390..1418	-	t0481036_20_1	14774..14793	-	t0602149_25_1	30326..30350	-	t0602032_22_1	316..337	-	t0494029_20_1	2913..2932	-	t0194918_27_2	3086..3112	-	t0199829_29_2	5281..5309	-	t0100548_20_3	459..478	-	t0396544_28_1	2577..2604	-	t0366255_20_1	3637..3656	-	t0276068_20_1	1865..1884	-	t0417068_20_1	389..408	-	t0360813_29_1	4634..4662
t0022496_24_15	5458..5481	-	t0184303_20_2	5864..5883	-	t0010742_25_33	10517..10541	-	t0080082_22_4	5889..5910	-	t0270072_27_1	278..304	-	t0484514_29_1	2073..2101	-	t0601945_23_1	19951..19973	-	t0601836_20_1	3536..3555	-	t0494138_18_1	30060..30077	-	t0195080_26_2	2517..2542	-	t0200342_27_2	3430..3456	-	t0100799_21_3	207..227	-	t0397385_28_1	742..769	-	t0367803_36_1	4147..4182	-	t0277136_20_1	5499..5518	-	t0418381_39_1	898..936	-	t0361213_26_1	434..459
t0022513_20_15	5786..5805	-	t0184335_20_2	5571..5590	-	t0010763_27_32	10724..10750	-	t0080120_28_4	6905..6932	-	t0270468_23_1	2933..2955	-	t0484693_18_1	14775..14792	-	t0601915_19_1	30008..30026	-	t0601407_21_1	856..876	-	t0495673_21_1	15817..15837	-	t0195599_20_2	790..809	-	t0201298_21_2	796..816	-	t0101015_23_3	185..207	-	t0399737_23_1	948..970	-	t0368516_36_1	2165..2200	-	t0278321_20_1	1910..1929	-	t0419367_30_1	1008..1037	-	t0361332_28_1	405..432
t0022521_20_15	2725..2744	-	t0184557_21_2	1336..1356	-	t0010791_24_32	9015..9038	-	t0080163_23_4	4007..4029	-	t0270524_20_1	3245..3264	-	t0485413_30_1	7755..7784	-	t0601622_27_1	15231..15257	-	t0599939_28_1	180..207	-	t0496202_18_1	7881..7898	-	t0197512_23_2	1616..1638	-	t0201342_41_2	1561..1601	-	t0101143_20_3	208..227	-	t0400096_27_1	3367..3393	-	t0368560_32_1	2551..2582	-	t0278563_35_1	3048..3082	-	t0419682_22_1	6039..6060	-	t0361708_35_1	3986..4020
t0022566_20_15	3621..3640	-	t0184715_20_2	2599..2618	-	t0010794_29_32	10723..10751	-	t0080321_25_4	5591..5615	-	t0270610_22_1	2170..2191	-	t0485725_20_1	8074..8093	-	t0601488_20_1	21167..21186	-	t0599773_30_1	4642..4671	-	t0497802_24_1	26914..26937	-	t0198090_26_2	1284..1309	-	t0201470_28_2	4702..4729	-	t0101432_21_3	1..21	-	t0400124_22_1	1803..1824	-	t0369033_23_1	2605..2627	-	t0279505_36_1	3695..3730	-	t0421147_20_1	813..832	-	t0363164_25_1	3986..4010
t0022587_20_15	2261..2280	-	t0184844_20_2	3532..3551	-	t0010806_34_32	9001..9034	-	t0080516_23_4	5022..5044	-	t0270668_20_1	721..740	-	t0487057_19_1	16619..16637	-	t0601247_19_1	25337..25355	-	t0599426_22_1	2264..2285	-	t0499776_20_1	30528..30547	-	t0198498_20_2	781..800	-	t0201745_21_2	1884..1904	-	t0101688_20_3	557..576	-	t0403156_27_1	1927..1953	-	t0369123_20_1	3685..3704	-	t0280146_20_1	6228..6247	-	t0421370_27_1	934..960	-	t0363485_21_1	4068..4088
t0022632_20_15	4460..4479	-	t0185278_25_2	5054..5078	-	t0010852_42_32	6807..6841	-	t0080587_23_4	4549..4571	-	t0270868_22_1	4415..4436	-	t0488687_20_1	20930..20949	-	t0601130_26_1	28043..28068	-	t0599031_23_1	966..988	-	t0500299_21_1	18523..18543	-	t0198664_28_2	1551..1578	-	t0202023_19_2	6149..6167	-	t0102007_20_3	457..476	-	t0403162_25_1	3422..3446	-	t0369494_25_1	4150..4174	-	t0280722_37_1	6825..6861	-	t0421420_26_1	5396..5421	-	t0365815_34_1	4193..4226
t0022643_20_15	2377..2396	-	t0185300_22_2	1700..1721	-	t0010860_37_32	10574..10610	-	t0080668_26_4	6935..6960	-	t0270985_20_1	948..967	-	t0489254_29_1	20105..20133	-	t0601019_23_1	25555..25577	-	t0598769_28_1	3459..3486	-	t0500868_27_1	9688..9714	-	t0198806_28_2	910..937	-	t0202263_27_2	3396..3422	-	t0102067_22_3	429..450	-	t0404360_20_1	2556..2575	-	t0370511_33_1	11954..11986	-	t0281197_20_1	5398..5417	-	t0421737_27_1	425..451	-	t0367423_20_1	1697..1716
t0022690_20_15	3942..3961	-	t0186704_20_2	803..822	-	t0010868_27_32	8969..8995	-	t0081040_23_4	7774..7796	-	t0271099_22_1	3409..3430	-	t0490188_20_1	1450..1469	-	t0601016_22_1	27239..27260	-	t0598676_36_1	3894..3929	-	t0501363_21_1	26914..26934	-	t0199821_20_2	973..992	-	t0202534_22_2	2030..2051	-	t0102127_33_3	493..525	-	t0404423_28_1	1555..1582	-	t0370898_25_1	2655..2679	-	t0282250_22_1	4868..4889	-	t0422010_20_1	1010..1029	-	t0367680_20_1	2445..2464
t0022716_20_15	3476..3495	-	t0186707_20_2	5239..5258	-	t0010880_34_32	9170..9203	-	t0081425_22_4	5810..5831	-	t0271133_19_1	1362..1380	-	t0491090_22_1	16966..16987	-	t0600483_23_1	27426..27448	-	t0598014_21_1	833..853	-	t0501531_23_1	11683..11705	-	t0200009_21_2	3318..3338	-	t0202549_21_2	5380..5400	-	t0102182_21_3	184..204	-	t0404435_29_1	1898..1926	-	t0371448_23_1	2884..2906	-	t0282260_23_1	5766..5788	-	t0422781_21_1	334..354	-	t0368199_21_1	2080..2100
t0022764_20_15	4169..4188	-	t0187144_20_2	3541..3560	-	t0010885_24_32	9..32	-	t0081636_27_4	3677..3697	-	t0271782_20_1	1878..1897	-	t0491869_38_1	16694..16731	-	t0600390_21_1	25437..25457	-	t0597406_19_1	5733..5751	-	t0502800_24_1	10107..10130	-	t0200316_28_2	1611..1638	-	t0203184_28_2	715..742	-	t0102255_21_3	280..300	-	t0405054_29_1	2405..2433	-	t0371493_27_1	2369..2395	-	t0283891_23_1	1495..1517	-	t0423330_41_1	12237..12277	-	t0368671_34_1	3697..3730
t0022836_20_15	1908..1927	-	t0187207_22_2	979..1000	-	t0010912_37_32	9003..9039	-	t0081688_29_4	5681..5709	-	t0272037_20_1	3210..3229	-	t0491931_19_1	13574..13592	-	t0600374_22_1	18302..18323	-	t0597290_23_1	5972..5994	-	t0503070_20_1	5497..5516	-	t0200903_28_2	1191..1218	-	t0203371_21_2	2930..2950	-	t0102281_26_3	212..237	-	t0405236_28_1	911..938	-	t0372119_32_1	5504..5535	-	t0284131_22_1	383..404	-	t0423553_22_1	14040..14061	-	t0368918_27_1	2966..2992
t0022839_21_15	1624..1644	-	t0187300_28_2	3943..3970	-	t0010915_43_32	9418..9460	-	t0081835_26_4	4146..4171	-	t0272125_19_1	4135..4153	-	t0492357_27_1	15007..15033	-	t0600286_27_1	27761..27787	-	t0597236_28_1	4593..4620	-	t0505554_25_1	29531..29555	-	t0201135_28_2	1700..1727	-	t0203943_29_2	5787..5815	-	t0103410_37_3	47..53	-	t0405444_25_1	398..422	-	t0372233_38_1	2656..2693	-	t0284357_21_1	3945..3965	-	t0424876_32_1	892..923	-	t0369038_28_1	3652..3679
t0022888_20_15	3853..3872	-	t0187308_21_2	2840..2860	-	t0010932_21_32	2406..2426	-	t0081868_20_4	1528..1547	-	t0272395_22_1	2266..2287	-	t0492934_29_1	18908..18936	-	t0599719_21_1	984..1004	-	t0596127_35_1	2068..2102	-	t0507315_20_1	10300..10319	-	t0201511_29_2	1191..1219	-	t0204100_28_2	769..796	-	t0103615_22_3	24..45	-	t0405500_21_1	1372..1392	-	t0372501_24_1	5207..5230	-	t0285513_19_1	3018..3036	-	t0425753_39_1	778..816	-	t0373143_28_1	4126..4153
t0022898_21_15	4030..4050	-	t0187329_19_2	3945..3963	-	t0010933_33_32	6949..6981	-	t0081993_25_4	5145..5169	-	t0272608_21_1	1360..1380	-	t0493011_21_1	17647..17667	-	t0599708_23_1	2628..2650	-	t0595795_27_1	3417..3443	-	t0508675_26_1	31527..31552	-	t0202261_29_2	3167..3195	-	t0204338_22_2	7100..7121	-	t0103889_20_3	435..454	-	t0406482_21_1	2194..2214	-	t0372710_20_1	3557..3576	-	t0286781_24_1	3808..3831	-	t0426225_19_1	14340..14358	-	t0374435_20_1	525..544
t0022923_20_15	7106..7125	-	t0187972_20_2	2842..2861	-	t0010982_29_32	10567..10595	-	t0081994_26_4	5025..5050	-	t0272691_27_1	3284..3310	-	t0493091_20_1	7641..7660	-	t0599527_20_1	23496..23515	-	t0595503_24_1	3602..3625	-	t0510540_19_1	30024..30042	-	t0202519_25_2	2888..2912	-	t0204379_23_2	6245..6267	-	t0104370_20_3	522..541	-	t0406943_21_1	1575..1595	-	t0373257_20_1	14089..14108	-	t0288137_22_1	5879..5900	-	t0426640_20_1	354..373	-	t0374733_29_1	4634..4662
t0022992_20_15	5426..5445	-	t0188584_21_2	1415..1435	-	t0010996_30_32	7807..7836	-	t0082066_21_4	1501..1521	-	t0273875_20_1	2743..2762	-	t0493486_20_1	20730..20749	-	t0598907_20_1	12302..12321	-	t0595335_20_1	3606..3625	-	t0511089_22_1	10563..10584	-	t0202830_25_2	564..588	-	t0204628_27_2	3441..3467	-	t0104461_42_3	322..363	-	t0409617_28_1	1483..1510	-	t0373848_31_1	2734..2764	-	t0288560_20_1	4494..4513	-	t0426671_27_1	391..417	-	t0375325_29_1	1841..1869
t0023017_27_15	3462..3488	-	t0188616_26_2	1515..1540	-	t0011009_25_32	10726..10750	-	t0082101_28_4	3433..3460	-	t0274250_22_1	2269..2290	-	t0493798_25_1	19300..19324	-	t0598797_25_1	22306..22330	-	t0595229_29_1	1235..1263	-	t0511455_29_1	18447..18475	-	t0202907_23_2	681..703	-	t0204783_28_2	5288..5315	-	t0105191_20_3	54..68	-	t0410187_26_1	948..973	-	t0374489_20_1	2373..2392	-	t0289111_21_1	5460..5480	-	t0428648_29_1	323..351	-	t0376418_27_1	3996..4022
t0023117_20_15	4056..4075	-	t0188660_20_2	2587..2606	-	t0011018_35_32	6947..6981	-	t0082179_29_4	3524..3552	-	t0274392_22_1	909..930	-	t0494595_27_1	14203..14229	-	t0598795_21_1	21126..21146	-	t0594654_18_1	2313..2330	-	t0511561_27_1	7600..7626	-	t0203217_27_2	781..807	-	t0205034_24_2	772..795	-	t0105584_37_3	264..300	-	t0414416_23_1	4365..4387	-	t0375400_19_1	3661..3679	-	t0289186_20_1	45..64	-	t0429819_20_1	905..924	-	t0376865_29_1	784..812
t0023181_20_15	4488..4507	-	t0188689_21_2	5910..5930	-	t0011021_23_32	10573..10595	-	t0082434_25_4	2835..2859	-	t0274477_35_1	3384..3418	-	t0494984_27_1	23255..23281	-	t0598726_27_1	26157..26183	-	t0594355_20_1	359..378	-	t0512538_28_1	32556..32583	-	t0203675_21_2	2466..2486	-	t0205078_20_2	219..238	-	t0105879_23_3	53..75	-	t0416203_27_1	1842..1868	-	t0377549_20_1	4155..4174	-	t0291073_29_1	545..573	-	t0430632_26_1	919..944	-	t0377650_25_1	2521..2545
t0023203_20_15	4165..4184	-	t0188775_23_2	614..636	-	t0011043_33_32	8966..8998	-	t0082559_28_4	5129..5156	-	t0274860_21_1	2492..2512	-	t0495633_21_1	13602..13622	-	t0597650_20_1	19844..19863	-	t0593760_26_1	2894..2919	-	t0512582_20_1	30140..30159	-	t0203755_24_2	2970..2993	-	t0205359_21_2	7719..7739	-	t0106061_38_3	428..465	-	t0416782_28_1	772..799	-	t0378433_26_1	10789..10814	-	t0291209_29_1	3048..3076	-	t0431368_24_1	987..1010	-	t0378253_20_1	3805..3824
t0023226_28_15	5655..5682	-	t0189314_21_2	4083..4103	-	t0011054_37_32	10717..10753	-	t0082609_21_4	4918..4938	-	t0274900_28_1	2625..2652	-	t0495894_20_1	11586..11605	-	t0596645_23_1	11520..11542	-	t0593669_25_1	4973..4997	-	t0512636_28_1	19161..19188	-	t0204697_27_2	2943..2969	-	t0205929_27_2	2674..2700	-	t0106146_19_3	183..201	-	t0416875_30_1	4288..4317	-	t0379736_39_1	3635..3673	-	t0291307_34_1	6234..6267	-	t0431716_28_1	7478..7505	-	t0379802_21_1	657..677
t0023267_20_15	2698..2717	-	t0189335_21_2	4926..4946	-	t0011085_29_32	9387..9415	-	t0083234_21_4	4867..4887	-	t0275193_20_1	1675..1694	-	t0496060_21_1	17266..17286	-	t0596629_21_1	30419..30439	-	t0593183_18_1	3888..3905	-	t0512782_21_1	4800..4820	-	t0205110_30_2	769..798	-	t0206539_20_2	1122..1141	-	t0106271_20_3	28..47	-	t0417755_20_1	3965..3984	-	t0380217_26_1	2365..2390	-	t0293479_21_1	2288..2308	-	t0432832_27_1	319..345	-	t0381937_20_1	413..432
t0023304_20_15	5471..5490	-	t0189404_20_2	2660..2679	-	t0011108_25_31	10571..10595	-	t0083237_20_4	6496..6515	-	t0275302_24_1	1483..1506	-	t0496114_28_1	18042..18069	-	t0596440_23_1	26959..26981	-	t0592968_24_1	2015..2038	-	t0513565_29_1	19161..19189	-	t0206095_21_2	865..885	-	t0206578_25_2	575..599	-	t0106395_25_3	280..304	-	t0418321_28_1	2528..2555	-	t0381139_27_1	10559..10585	-	t0293783_29_1	3688..3716	-	t0433909_20_1	976..995	-	t0382319_26_1	1916..1941
t0023329_20_15	6381..6400	-	t0190240_20_2	5447..5466	-	t0011112_20_31	9326..9345	-	t0083774_29_4	8396..8424	-	t0275867_28_1	2569..2596	-	t0496432_27_1	3527..3553	-	t0596120_28_1	13222..13249	-	t0592047_28_1	2020..2047	-	t0514384_26_1	30061..30086	-	t0206160_23_2	3401..3423	-	t0207125_21_2	4190..4210	-	t0106479_41_3	357..397	-	t0418334_24_1	742..765	-	t0381509_20_1	5895..5914	-	t0294024_38_1	5516..5553	-	t0434648_28_1	625..652	-	t0382480_28_1	4634..4661
t0023331_27_15	1521..1547	-	t0190550_20_2	1516..1535	-	t0011141_35_31	10792..10826	-	t0084438_29_4	5182..5210	-	t0276212_30_1	4124..4153	-	t0496713_28_1	13971..13998	-	t0595753_19_1	1221..1239	-	t0591282_22_1	511..532	-	t0514460_21_1	30018..30038	-	t0207310_26_2	2632..2657	-	t0207146_27_2	4921..4947	-	t0106641_20_3	150..169	-	t0418490_23_1	869..891	-	t0384440_30_1	12253..12282	-	t0294507_27_1	2425..2451	-	t0434855_19_1	625..643	-	t0382551_22_1	1705..1726
t0023334_20_15	4513..4532	-	t0190607_20_2	4822..4841	-	t0011157_32_31	8903..8934	-	t0084625_28_4	3581..3608	-	t0276313_22_1	1945..1966	-	t0498558_27_1	25141..25167	-	t0595623_20_1	24439..24458	-	t0590969_29_1	1119..1147	-	t0515880_20_1	7716..7735	-	t0207962_20_2	839..858	-	t0207729_25_2	225..249	-	t0106902_20_3	238..257	-	t0419052_29_1	852..880	-	t0384712_23_1	2018..2040	-	t0295142_23_1	1921..1943	-	t0435821_26_1	914..939	-	t0382796_20_1	2016..2035
t0023380_20_15	7103..7122	-	t0190675_26_2	3276..3301	-	t0011170_20_31	9473..9492	-	t0084831_23_4	1587..1609	-	t0277104_20_1	2714..2733	-	t0498855_24_1	1949..1972	-	t0595430_23_1	1432..1454	-	t0590678_28_1	1238..1265	-	t0517069_27_1	14581..14607	-	t0209753_27_2	1700..1726	-	t0208097_22_2	7106..7127	-	t0106938_20_3	154..173	-	t0419143_21_1	3567..3587	-	t0384939_37_1	3012..3048	-	t0295958_28_1	6729..6756	-	t0436319_24_1	15393..15416	-	t0383466_26_1	1337..1362
t0023395_20_15	5990..6009	-	t0190699_28_2	1908..1927	-	t0011174_23_31	2406..2428	-	t0084965_23_4	721..743	-	t0277116_27_1	1816..1842	-	t0499195_20_1	16436..16455	-	t0595050_22_1	17237..17258	-	t0590265_21_1	5792..5812	-	t0517386_20_1	32575..32594	-	t0210749_21_2	480..500	-	t0208404_26_2	5147..5172	-	t0107619_42_3	127..144	-	t0420337_28_1	1829..1856	-	t0385616_37_1	4586..4622	-	t0296255_20_1	2448..2467	-	t0436418_21_1	319..339	-	t0384372_19_1	2365..2383
t0023422_22_15	7362..7383	-	t0191013_21_2	4108..4128	-	t0011186_20_31	6984..7003	-	t0085029_24_4	6905..6928	-	t0277427_21_1	1776..1796	-	t0501143_34_1	4168..4201	-	t0594962_24_1	15177..15200	-	t0589741_21_1	3895..3915	-	t0517638_19_1	32619..32637	-	t0212874_22_2	1412..1433	-	t0208451_28_2	3220..3247	-	t0107657_23_3	181..203	-	t0420427_20_1	685..704	-	t0385727_25_1	2764..2788	-	t0296772_21_1	231..251	-	t0438044_28_1	12599..12626	-	t0384631_27_1	1983..2009
t0023423_19_15	11..29	-	t0191234_21_2	1889..1909	-	t0011200_28_31	10732..10759	-	t0085339_24_4	5478..5501	-	t0277985_21_1	3606..3626	-	t0503438_27_1	456..482	-	t0594537_21_1	30413..30433	-	t0589042_28_1	2540..2567	-	t0518471_22_1	10568..10589	-	t0213057_27_2	1284..1310	-	t0208462_21_2	7656..7676	-	t0107700_36_3	212..247	-	t0421138_20_1	1552..1571	-	t0386901_33_1	12247..12279	-	t0296798_27_1	4656..4682	-	t0438368_44_1	790..804	-	t0385162_32_1	4875..4906
t0023493_20_15	319..338	-	t0191987_20_2	3094..3113	-	t0011207_33_31	10453..10485	-	t0085590_20_4	718..737	-	t0278259_20_1	2551..2570	-	t0504421_18_1	19870..19887	-	t0593860_22_1	8887..8908	-	t0588856_30_1	3283..3312	-	t0518622_20_1	10251..10270	-	t0213103_28_2	2173..2200	-	t0208477_20_2	1136..1155	-	t0107742_38_3	425..462	-	t0421989_23_1	683..705	-	t0388193_34_1	3755..3788	-	t0297078_19_1	5436..5454	-	t0439030_20_1	6277..6296	-	t0386268_24_1	2007..2030
t0023527_21_15	2037..2057	-	t0192181_20_2	4835..4854	-	t0011216_22_31	10574..10595	-	t0085641_22_4	4036..4057	-	t0278750_22_1	1918..1939	-	t0504973_20_1	18007..18026	-	t0593809_29_1	22586..22614	-	t0588171_23_1	5205..5227	-	t0519708_38_1	11220..11257	-	t0213603_23_2	970..992	-	t0208483_26_2	3431..3456	-	t0107850_24_3	47..48	-	t0422734_42_1	2490..2531	-	t0389103_23_1	4137..4159	-	t0299281_26_1	3135..3160	-	t0439132_36_1	907..942	-	t0387022_26_1	4645..4661
t0023558_20_15	6549..6568	-	t0192344_20_2	3571..3590	-	t0011258_33_31	8926..8958	-	t0086137_27_4	5169..5195	-	t0279224_20_1	382..401	-	t0506286_30_1	18945..18974	-	t0593688_20_1	10063..10082	-	t0587819_22_1	6088..6109	-	t0520499_19_1	3877..3895	-	t0213691_20_2	1450..1469	-	t0208527_27_2	3431..3457	-	t0108064_22_3	184..205	-	t0422906_26_1	2166..2191	-	t0389195_20_1	12211..12230	-	t0299565_27_1	3804..3830	-	t0439988_39_1	772..810	-	t0388519_20_1	3833..3852
t0023560_20_15	2794..2813	-	t0192720_18_2	5609..5626	-	t0011282_27_31	10..36	-	t0086220_18_4	6558..6575	-	t0279737_21_1	1745..1765	-	t0507132_22_1	4130..4151	-	t0593484_29_1	6305..6333	-	t0587817_20_1	1490..1509	-	t0520768_23_1	30450..30457	-	t0213797_27_2	728..754	-	t0208670_20_2	2637..2656	-	t0108148_21_3	24..44	-	t0423238_27_1	1647..1673	-	t0389225_37_1	12216..12252	-	t0299610_19_1	2894..2912	-	t0440340_22_1	921..942	-	t0388660_20_1	4015..4034
t0023594_21_15	4833..4853	-	t0192747_20_2	2670..2689	-	t0011304_40_31	8895..8934	-	t0086279_27_4	5025..5051	-	t0280390_20_1	1672..1691	-	t0507270_24_1	18924..18947	-	t0591705_25_1	17933..17957	-	t0587652_19_1	1339..1357	-	t0521609_26_1	7044..7069	-	t0214278_28_2	1411..1438	-	t0208923_20_2	941..960	-	t0108162_21_3	18..38	-	t0423726_19_1	4430..4437	-	t0389849_20_1	5395..5414	-	t0299789_37_1	5443..5479	-	t0440480_20_1	788..807	-	t0388990_26_1	1841..1866
t0023605_18_15	6085..6102	-	t0192839_24_2	6061..6084	-	t0011331_28_31	9007..9034	-	t0086752_19_4	3386..3404	-	t0280415_20_1	3817..3836	-	t0507420_26_1	7763..7778	-	t0591568_21_1	1815..1835	-	t0587565_21_1	3187..3207	-	t0522494_20_1	10200..10219	-	t0214789_20_2	1595..1614	-	t0208970_21_2	7766..7786	-	t0108315_29_3	212..240	-	t0423878_25_1	2666..2690	-	t0391286_20_1	667..686	-	t0300397_24_1	3626..3649	-	t0441035_25_1	14435..14459	-	t0389073_24_1	3143..3166
t0023680_20_15	3530..3549	-	t0192961_21_2	4669..4689	-	t0011347_44_31	10889..10932	-	t0086954_21_4	5892..5912	-	t0280867_21_1	1934..1954	-	t0511272_34_1	19243..19276	-	t0591338_26_1	11782..11807	-	t0587060_25_1	4284..4308	-	t0522698_34_1	26007..26040	-	t0215287_26_2	2130..2155	-	t0210101_26_2	5170..5195	-	t0108365_23_3	24..46	-	t0424593_28_1	1459..1486	-	t0393240_41_1	6078..6118	-	t0301163_26_1	6557..6582	-	t0442756_30_1	762..791	-	t0389084_29_1	5243..5271
t0023701_20_15	836..855	-	t0193783_21_2	1383..1403	-	t0011351_39_31	7935..7973	-	t0087015_30_4	4189..4218	-	t0281835_21_1	2742..2762	-	t0511463_20_1	15193..15212	-	t0591042_24_1	19164..19187	-	t0586495_28_1	352..379	-	t0523901_20_1	9726..9745	-	t0215897_20_2	1616..1635	-	t0210551_24_2	3718..3741	-	t0109417_20_3	6..25	-	t0424869_22_1	2409..2430	-	t0393849_37_1	12216..12252	-	t0302256_20_1	2187..2206	-	t0443379_33_1	668..700	-	t0389177_24_1	1491..1514
t0023739_20_15	5420..5439	-	t0194272_21_2	3232..3252	-	t0011426_31_30	10898..10928	-	t0087075_19_4	319..337	-	t0281859_29_1	1073..1101	-	t0512502_28_1	23425..23452	-	t0590359_21_1	24214..24234	-	t0585176_18_1	3537..3554	-	t0525475_27_1	30174..30200	-	t0216134_21_2	85..105	-	t0210725_27_2	5303..5329	-	t0109581_26_3	13..38	-	t0427304_22_1	4143..4164	-	t0394333_31_1	3091..3121	-	t0302823_26_1	1897..1922	-	t0443762_30_1	774..803	-	t0390213_20_1	2045..2064
t0023767_20_15	3594..3613	-	t0194725_21_2	1188..1208	-	t0011523_22_30	9002..9023	-	t0087104_28_4	4034..4061	-	t0282167_23_1	3995..4017	-	t0513110_33_1	18003..18035	-	t0590260_28_1	13059..13086	-	t0585116_24_1	3318..3341	-	t0526240_28_1	18516..18543	-	t0216214_29_2	1295..1314	-	t0211228_29_2	2380..2408	-	t0109643_35_3	356..390	-	t0427594_28_1	2152..2179	-	t0395116_29_1	2656..2684	-	t0303697_20_1	2546..2565	-	t0443835_21_1	6039..6059	-	t0390697_26_1	635..660
t0023783_20_15	4498..4517	-	t0195049_20_2	4191..4210	-	t0011559_34_30	9005..9038	-	t0087437_20_4	5716..5735	-	t0282251_21_1	3888..3908	-	t0514290_25_1	1446..1470	-	t0590243_34_1	21701..21734	-	t0585089_20_1	4860..4879	-	t0529408_24_1	10555..10578	-	t0216751_22_2	2799..2820	-	t0212480_22_2	6239..6260	-	t0109827_40_3	212..251	-	t0427660_23_1	131..153	-	t0395520_24_1	2018..2041	-	t0304084_21_1	1904..1924	-	t0443907_33_1	846..847	-	t0391183_20_1	3115..3134
t0023881_20_15	4484..4503	-	t0195086_21_2	5881..5901	-	t0011569_25_30	10727..10751	-	t0087462_29_4	4034..4062	-	t0282591_28_1	982..1009	-	t0514482_20_1	12356..12375	-	t0590182_22_1	1141..1162	-	t0584212_20_1	1913..1932	-	t0529429_28_1	4800..4827	-	t0217390_26_2	1498..1523	-	t0212485_28_2	1082..1109	-	t0110207_42_3	181..222	-	t0429269_20_1	2490..2509	-	t0396363_20_1	3765..3784	-	t0305771_20_1	1811..1830	-	t0444613_25_1	941..965	-	t0392072_27_1	836..862
t0023888_20_15	3281..3300	-	t0195281_20_2	3049..3068	-	t0011585_32_30	9171..9202	-	t0087818_25_4	4553..4577	-	t0282679_30_1	982..1011	-	t0514675_26_1	2854..2879	-	t0590136_21_1	13069..13089	-	t0583494_20_1	286..305	-	t0529832_21_1	18652..18672	-	t0218892_26_2	483..500	-	t0213115_37_2	5408..5444	-	t0111661_34_3	430..463	-	t0429273_22_1	1622..1643	-	t0396383_28_1	4820..4847	-	t0306068_19_1	1865..1883	-	t0445234_28_1	400..427	-	t0392399_25_1	2124..2148
t0023894_29_15	5305..5333	-	t0195944_27_2	3801..3827	-	t0011607_32_30	6983..7014	-	t0087872_28_4	3677..3698	-	t0282817_22_1	2736..2757	-	t0514965_20_1	11417..11436	-	t0590135_26_1	898..923	-	t0582757_20_1	4495..4514	-	t0531046_20_1	31384..31403	-	t0220407_29_2	397..425	-	t0213412_23_2	3760..3782	-	t0111783_23_3	498..520	-	t0430577_20_1	842..861	-	t0396761_23_1	12243..12265	-	t0307246_20_1	4327..4346	-	t0447665_30_1	472..480	-	t0392805_20_1	1775..1794
t0023916_20_15	6391..6410	-	t0196196_21_2	364..384	-	t0011619_21_30	6983..7003	-	t0087910_29_4	4231..4259	-	t0283600_22_1	3959..3980	-	t0516034_30_1	5232..5261	-	t0589839_21_1	965..985	-	t0581444_27_1	1907..1933	-	t0532745_36_1	17169..17204	-	t0220435_27_2	3200..3226	-	t0214683_28_2	3829..3856	-	t0111831_19_3	508..526	-	t0431402_28_1	2405..2432	-	t0396869_40_1	12218..12257	-	t0307421_20_1	3035..3054	-	t0449771_21_1	414..434	-	t0392935_21_1	790..810
t0023923_28_15	7385..7412	-	t0196465_20_2	649..668	-	t0011681_24_30	8999..9022	-	t0088008_21_4	207..227	-	t0284246_21_1	2934..2954	-	t0517213_20_1	3976..3995	-	t0589646_24_1	16180..16203	-	t0581346_24_1	4646..4669	-	t0533558_22_1	603..624	-	t0220970_38_2	2556..2593	-	t0215523_20_2	3631..3650	-	t0111890_24_3	1..24	-	t0431582_30_1	2494..2523	-	t0397146_28_1	4138..4165	-	t0307506_22_1	5567..5588	-	t0450892_27_1	583..609	-	t0393653_20_1	278..297
t0023990_20_14	6256..6275	-	t0196501_20_2	2578..2597	-	t0011686_35_30	8960..8994	-	t0088044_27_4	7083..7109	-	t0284321_22_1	1707..1728	-	t0518375_29_1	4686..4714	-	t0589326_24_1	18968..18991	-	t0581139_28_1	4127..4154	-	t0536114_21_1	30005..30025	-	t0221171_20_2	1112..1131	-	t0215859_20_2	3681..3700	-	t0112215_37_3	181..217	-	t0431689_40_1	4248..4287	-	t0398072_30_1	2887..2916	-	t0307822_30_1	1781..1810	-	t0452061_22_1	323..344	-	t0393864_43_1	5083..5125
t0023996_20_14	5469..5488	-	t0196722_21_2	3279..3299	-	t0011747_26_30	9012..9037	-	t0088224_20_4	6055..6074	-	t0286289_20_1	2190..2209	-	t0519422_25_1	19187..19211	-	t0588941_20_1	30115..30134	-	t0580817_20_1	1446..1465	-	t0536893_24_1	32283..32306	-	t0221300_19_2	1798..1816	-	t0215893_20_2	3290..3309	-	t0113367_19_3	211..229	-	t0431737_24_1	3348..3371	-	t0398230_18_1	13429..13435	-	t0308233_25_1	6558..6582	-	t0452544_20_1	708..727	-	t0393936_19_1	3271..3289
t0024007_20_14	493..512	-	t0196920_20_2	3384..3403	-	t0011763_28_30	10725..10752	-	t0088355_27_4	2027..2053	-	t0286542_22_1	2537..2558	-	t0519860_38_1	4160..4197	-	t0588799_27_1	11161..11187	-	t0580527_27_1	2758..2784	-	t0536946_25_1	13972..13996	-	t0221813_29_2	624..652	-	t0215971_20_2	6928..6947	-	t0113477_25_3	246..270	-	t0431926_19_1	3966..3984	-	t0398289_20_1	12123..12142	-	t0308341_25_1	5314..5338	-	t0452932_27_1	14111..14137	-	t0394570_28_1	670..697
t0024010_20_14	1667..1686	-	t0196962_35_2	3232..3266	-	t0011767_20_30	9448..9467	-	t0088382_23_4	6586..6608	-	t0286984_20_1	299..318	-	t0520317_19_1	20053..20071	-	t0588529_26_1	24998..25023	-	t0580413_28_1	684..711	-	t0537083_20_1	32651..32670	-	t0221898_24_2	85..108	-	t0216033_24_2	826..849	-	t0113857_18_3	9..26	-	t0432076_23_1	215..237	-	t0398523_39_1	4183..4221	-	t0308677_20_1	3329..3348	-	t0453482_24_1	7541..7564	-	t0395351_28_1	3772..3799
t0024018_20_14	1673..1692	-	t0197131_21_2	406..426	-	t0011848_18_29	9017..9034	-	t0088477_20_4	5583..5602	-	t0287054_21_1	1349..1369	-	t0521164_40_1	4157..4196	-	t0588425_29_1	12268..12296	-	t0580353_33_1	5049..5081	-	t0537459_34_1	11481..11514	-	t0222036_20_2	1917..1936	-	t0216815_26_2	4921..4946	-	t0115035_33_3	428..460	-	t0433867_20_1	2050..2069	-	t0399963_25_1	2369..2393	-	t0309810_26_1	3274..3299	-	t0454466_20_1	979..998	-	t0396175_20_1	1705..1724
t0024040_20_14	5393..5412	-	t0197668_20_2	3161..3180	-	t0011920_27_29	10722..10748	-	t0088505_23_4	3542..3564	-	t0287164_20_1	3833..3852	-	t0521248_28_1	15010..15037	-	t0587367_27_1	20628..20654	-	t0580241_20_1	4556..4560	-	t0537622_22_1	15409..15430	-	t0222058_26_2	2649..2674	-	t0217274_21_2	428..448	-	t0115113_18_3	181..198	-	t0434255_25_1	1888..1912	-	t0400605_20_1	12644..12663	-	t0309817_28_1	6227..6254	-	t0454835_21_1	1032..1052	-	t0396736_22_1	792..813
t0024208_20_14	2701..2720	-	t0197675_22_2	6443..6458	-	t0011951_34_29	10516..10549	-	t0088650_24_4	8469..8492	-	t0288649_20_1	2519..2538	-	t0524012_29_1	13971..13999	-	t0586778_21_1	21898..21918	-	t0579899_24_1	740..763	-	t0538588_29_1	11831..11859	-	t0222755_27_2	2489..2515	-	t0217486_22_2	5383..5404	-	t0115403_24_3	3..26	-	t0434542_29_1	947..975	-	t0400891_37_1	3158..3194	-	t0309921_23_1	545..567	-	t0456726_22_1	396..417	-	t0397899_23_1	2155..2177
t0024265_25_14	4484..4508	-	t0197762_21_2	3600..3620	-	t0011954_18_29	10731..10748	-	t0088691_20_4	8592..8611	-	t0288856_21_1	1085..1105	-	t0524427_21_1	20710..20730	-	t0586575_21_1	23348..23368	-	t0579838_29_1	4325..4353	-	t0539158_31_1	16352..16382	-	t0223340_25_2	858..882	-	t0217873_19_2	6151..6169	-	t0115411_25_3	180..204	-	t0434914_27_1	869..895	-	t0402635_31_1	5504..5534	-	t0310884_27_1	2859..2885	-	t0457992_20_1	494..513	-	t0398497_27_1	791..817
t0024268_26_14	7038..7063	-	t0198025_20_2	2883..2902	-	t0011957_38_29	10717..10754	-	t0088746_27_4	5173..5199	-	t0289672_20_1	1438..1457	-	t0524593_20_1	25326..25345	-	t0585974_27_1	736..762	-	t0579717_20_1	2348..2367	-	t0544286_20_1	32014..32033	-	t0223374_29_2	858..886	-	t0217952_25_2	276..300	-	t0115605_27_3	246..272	-	t0436015_23_1	303..325	-	t0403212_38_1	2297..2334	-	t0311106_20_1	1865..1884	-	t0458010_21_1	357..377	-	t0399951_20_1	1207..1226
t0024300_20_14	5799..5818	-	t0198066_21_2	1809..1829	-	t0012017_35_29	2406..2440	-	t0088993_24_4	5139..5162	-	t0289690_20_1	2751..2770	-	t0524849_29_1	13462..13490	-	t0585968_28_1	12306..12333	-	t0579439_25_1	4689..4713	-	t0544939_30_1	11885..11914	-	t0223771_27_2	1284..1310	-	t0218442_23_2	4149..4171	-	t0115756_20_3	289..308	-	t0436754_23_1	852..874	-	t0403982_27_1	1905..1931	-	t0312588_26_1	5408..5433	-	t0458400_21_1	16996..17016	-	t0400388_28_1	798..825
t0024391_21_14	7689..7709	-	t0198174_27_2	2663..2689	-	t0012045_43_29	7932..7974	-	t0089225_23_4	2209..2231	-	t0290073_21_1	1375..1395	-	t0525692_21_1	16715..16735	-	t0585921_19_1	24751..24769	-	t0578777_26_1	3010..3035	-	t0545631_21_1	10045..10065	-	t0224146_21_2	780..800	-	t0218488_28_2	5098..5125	-	t0116034_41_3	426..466	-	t0438243_34_1	4317..4350	-	t0404563_25_1	3089..3113	-	t0312843_19_1	4640..4658	-	t0459230_28_1	404..431	-	t0402248_20_1	804..823
t0024437_20_14	3278..3297	-	t0198299_28_2	3158..3185	-	t0012053_19_29	2903..2921	-	t0089230_21_4	5593..5613	-	t0290173_20_1	908..927	-	t0526109_27_1	16528..16554	-	t0585869_26_1	27984..28009	-	t0578232_26_1	2308..2333	-	t0545993_28_1	14694..14721	-	t0224435_19_2	1472..1490	-	t0219011_23_2	165..187	-	t0116123_21_3	208..228	-	t0438888_30_1	863..892	-	t0404642_40_1	3987..4026	-	t0313376_34_1	6061..6094	-	t0459383_22_1	648..669	-	t0402671_28_1	3991..4018
t0024526_20_14	4325..4344	-	t0198574_22_2	5906..5927	-	t0012058_20_29	9426..9445	-	t0089265_23_4	4433..4455	-	t0290313_22_1	923..944	-	t0526817_20_1	20051..20070	-	t0585520_27_1	25779..25805	-	t0578089_34_1	4877..4910	-	t0546163_20_1	32708..32727	-	t0224485_30_2	2425..2454	-	t0219137_28_2	165..192	-	t0116201_20_3	236..255	-	t0440934_19_1	721..739	-	t0404703_33_1	2367..2399	-	t0313393_22_1	5347..5368	-	t0460703_40_1	769..808	-	t0403104_36_1	3800..3835
t0024531_20_14	5072..5091	-	t0199495_21_2	5675..5695	-	t0012170_40_29	7937..7976	-	t0089289_24_4	6551..6574	-	t0290803_25_1	3174..3198	-	t0527485_35_1	17003..17037	-	t0585470_21_1	28895..28915	-	t0577366_27_1	3378..3404	-	t0546516_23_1	30057..30079	-	t0224730_23_2	860..882	-	t0220365_20_2	4298..4317	-	t0116387_27_3	181..207	-	t0441935_28_1	1232..1259	-	t0405523_33_1	3635..3667	-	t0314350_20_1	2798..2817	-	t0460742_25_1	331..355	-	t0403887_33_1	1998..2030
t0024542_20_14	2172..2191	-	t0199783_26_2	5091..5116	-	t0012191_38_29	10891..10928	-	t0089364_22_4	5683..5704	-	t0291274_28_1	2473..2500	-	t0527876_22_1	3676..3697	-	t0585391_23_1	22327..22349	-	t0576928_28_1	4784..4811	-	t0547231_28_1	26995..27022	-	t0224782_22_2	779..800	-	t0220819_21_2	3578..3598	-	t0116417_43_3	185..227	-	t0442318_28_1	1915..1942	-	t0405906_28_1	4585..4612	-	t0314539_20_1	2941..2960	-	t0461275_20_1	6165..6184	-	t0404087_23_1	3790..3812
t0024544_26_14	5777..5802	-	t0200148_19_2	2914..2932	-	t0012202_22_29	6236..6257	-	t0089558_27_4	6551..6577	-	t0291634_22_1	1757..1778	-	t0530741_21_1	16609..16629	-	t0585083_20_1	6410..6429	-	t0576760_20_1	3538..3557	-	t0547807_23_1	6817..6839	-	t0224962_19_2	3087..3105	-	t0220883_23_2	2887..2909	-	t0116540_20_3	183..202	-	t0442855_21_1	4289..4309	-	t0405947_32_1	11953..11984	-	t0315012_19_1	1619..1637	-	t0462621_18_1	396..413	-	t0404475_25_1	3273..3297
t0024593_20_14	2481..2500	-	t0200227_21_2	5422..5442	-	t0012232_19_28	7834..7852	-	t0089566_26_4	4761..4786	-	t0292110_21_1	2860..2880	-	t0531026_22_1	3851..3872	-	t0585068_38_1	22327..22364	-	t0576708_20_1	857..876	-	t0549881_19_1	13965..13983	-	t0226278_20_2	1470..1489	-	t0220929_22_2	3829..3850	-	t0116592_21_3	428..448	-	t0443881_28_1	847..874	-	t0406149_35_1	12253..12287	-	t0316503_26_1	2859..2884	-	t0462993_22_1	1019..1040	-	t0404689_19_1	107..125
t0024594_21_14	1642..1662	-	t0200845_20_2	6247..6266	-	t0012242_22_28	10729..10750	-	t0089637_24_4	4777..4800	-	t0292238_28_1	3098..3125	-	t0532093_24_1	5351..5374	-	t0584131_27_1	27264..27290	-	t0576401_21_1	2072..2092	-	t0550967_26_1	31494..31519	-	t0227134_24_2	731..754	-	t0221175_22_2	7101..7122	-	t0116815_20_3	426..445	-	t0444630_21_1	1506..1526	-	t0406300_20_1	2901..2920	-	t0317287_26_1	1106..1131	-	t0464473_26_1	6041..6066	-	t0405060_22_1	2327..2348
t0024626_19_14	6242..6260	-	t0201019_20_2	1638..1657	-	t0012246_18_28	9397..9414	-	t0089656_24_4	748..771	-	t0292426_20_1	3891..3910	-	t0532118_41_1	18994..19034	-	t0584029_27_1	13784..13810	-	t0575842_20_1	5972..5991	-	t0551627_21_1	32411..32431	-	t0227308_20_2	366..385	-	t0221608_20_2	5808..5827	-	t0117480_37_3	322..358	-	t0444861_21_1	8..28	-	t0407844_20_1	3243..3262	-	t0317356_22_1	2049..2070	-	t0465637_33_1	3981..4013	-	t0406459_20_1	2015..2034
t0024646_27_14	5100..5126	-	t0201244_21_2	3568..3588	-	t0012309_22_28	9446..9467	-	t0089822_24_4	8592..8615	-	t0292723_21_1	2475..2495	-	t0532861_27_1	2461..2487	-	t0583492_25_1	20628..20652	-	t0575270_33_1	5860..5892	-	t0551798_19_1	30182..30200	-	t0227390_20_2	610..629	-	t0221729_20_2	7993..8012	-	t0117729_32_3	173..204	-	t0445349_25_1	3872..3896	-	t0408120_30_1	2660..2689	-	t0318045_21_1	1866..1886	-	t0465781_28_1	424..451	-	t0407008_25_1	2107..2131
t0024648_21_14	3415..3435	-	t0201404_20_2	5722..5741	-	t0012310_26_28	9..34	-	t0090044_25_4	363..387	-	t0292801_20_1	2973..2992	-	t0533196_22_1	13974..13995	-	t0583137_31_1	25275..25305	-	t0574360_28_1	3012..3039	-	t0554226_20_1	32425..32444	-	t0227535_27_2	853..879	-	t0221962_23_2	5788..5810	-	t0117965_40_3	180..219	-	t0446154_24_1	294..317	-	t0409144_21_1	7316..7336	-	t0318071_20_1	4176..4195	-	t0465972_20_1	983..1002	-	t0407307_20_1	2422..2441
t0024662_20_14	2240..2259	-	t0201579_21_2	6313..6333	-	t0012341_29_28	10801..10829	-	t0090141_22_4	4912..4933	-	t0293041_27_1	4329..4355	-	t0533979_20_1	7922..7941	-	t0582734_21_1	13875..13895	-	t0574314_27_1	87..113	-	t0554524_20_1	27620..27639	-	t0227603_20_2	1607..1626	-	t0221979_20_2	4676..4695	-	t0117986_32_3	429..460	-	t0447245_22_1	863..884	-	t0410359_28_1	2974..3001	-	t0318123_23_1	4955..4977	-	t0465981_28_1	626..653	-	t0408216_32_1	836..867
t0024708_20_14	3280..3299	-	t0201747_19_2	5089..5107	-	t0012346_39_28	6944..6982	-	t0090519_20_4	2030..2049	-	t0293329_21_1	3838..3858	-	t0534643_38_1	19575..19612	-	t0582322_20_1	1627..1646	-	t0573027_27_1	2345..2371	-	t0555187_20_1	31009..31028	-	t0227778_22_2	858..879	-	t0222415_20_2	1607..1626	-	t0118173_28_3	415..424	-	t0447770_26_1	1829..1854	-	t0410600_26_1	2658..2683	-	t0318529_19_1	5342..5360	-	t0467994_21_1	810..830	-	t0408653_29_1	1172..1200
t0024746_19_14	7665..7683	-	t0201756_21_2	698..718	-	t0012357_29_28	2406..2434	-	t0090678_18_4	454..471	-	t0293645_20_1	3309..3328	-	t0534971_20_1	4771..4790	-	t0582110_21_1	11204..11224	-	t0572921_30_1	3537..3566	-	t0556527_21_1	18520..18540	-	t0228259_21_2	479..499	-	t0222738_26_2	2205..2230	-	t0118828_20_3	476..495	-	t0447858_29_1	1804..1832	-	t0411671_23_1	21..43	-	t0318970_26_1	3733..3758	-	t0470007_20_1	468..487	-	t0408779_26_1	1707..1732
t0024764_20_14	6349..6368	-	t0201923_19_2	4820..4838	-	t0012362_40_28	9000..9039	-	t0090863_20_4	8095..8114	-	t0294083_22_1	3174..3195	-	t0535797_22_1	25583..25604	-	t0581582_21_1	25539..25559	-	t0572772_26_1	4973..4998	-	t0556778_21_1	32513..32533	-	t0228319_26_2	775..800	-	t0222838_26_2	2788..2813	-	t0118849_44_3	184..227	-	t0449073_29_1	683..711	-	t0414642_18_1	4645..4662	-	t0319774_22_1	1647..1668	-	t0470336_22_1	14109..14130	-	t0408864_22_1	278..299
t0024779_28_14	5358..5385	-	t0202559_28_2	2790..2817	-	t0012363_30_28	9438..9467	-	t0090898_23_4	4761..4783	-	t0294542_20_1	3951..3970	-	t0536185_26_1	20710..20735	-	t0581062_27_1	33238..33264	-	t0572574_27_1	779..805	-	t0557112_21_1	11159..11179	-	t0228358_24_2	1494..1517	-	t0223002_21_2	2101..2121	-	t0118864_20_3	188..207	-	t0449882_20_1	1553..1572	-	t0417240_29_1	3033..3061	-	t0320036_20_1	548..567	-	t0471907_29_1	6217..6245	-	t0408933_23_1	1711..1733
t0024879_20_14	4870..4889	-	t0202950_28_2	2083..2110	-	t0012368_31_28	8927..8957	-	t0091021_19_4	3969..3987	-	t0294675_23_1	3890..3912	-	t0537808_25_1	12917..12941	-	t0578744_20_1	24490..24509	-	t0570936_20_1	1225..1244	-	t0557512_23_1	7227..7249	-	t0229061_28_2	858..885	-	t0223116_20_2	7685..7704	-	t0119073_27_3	322..348	-	t0450141_27_1	3158..3184	-	t0418723_20_1	10563..10582	-	t0320446_23_1	5797..5804	-	t0472863_42_1	892..933	-	t0411743_25_1	3655..3679
t0024920_20_14	4323..4342	-	t0203358_20_2	4699..4718	-	t0012375_18_28	10791..10808	-	t0091202_29_4	1255..1283	-	t0295418_20_1	4122..4141	-	t0537936_33_1	7584..7616	-	t0578685_20_1	991..1010	-	t0569892_20_1	4645..4664	-	t0558279_20_1	30031..30050	-	t0229863_20_2	115..134	-	t0223390_29_2	7108..7136	-	t0119155_20_3	119..138	-	t0451268_26_1	451..476	-	t0419314_26_1	4822..4847	-	t0320820_28_1	6220..6247	-	t0473067_30_1	322..351	-	t0411813_28_1	567..594
t0024936_20_14	1471..1490	-	t0203470_20_2	5673..5692	-	t0012401_26_28	9421..9446	-	t0091597_27_4	4139..4165	-	t0295691_21_1	4167..4187	-	t0538567_19_1	20161..20179	-	t0578372_19_1	26985..27003	-	t0569337_21_1	1072..1092	-	t0558494_26_1	30025..30050	-	t0229968_21_2	2464..2484	-	t0223417_23_2	4702..4724	-	t0120165_18_3	185..202	-	t0451499_24_1	1622..1645	-	t0419707_19_1	4022..4040	-	t0321138_27_1	1992..2018	-	t0473186_25_1	463..464	-	t0411908_29_1	3834..3862
t0025009_20_14	1975..1994	-	t0204341_21_2	5038..5058	-	t0012434_24_28	6807..6830	-	t0091729_24_4	5095..5118	-	t0296130_22_1	3190..3211	-	t0540279_25_1	16910..16934	-	t0577721_22_1	27426..27447	-	t0568712_21_1	3539..3559	-	t0559755_21_1	30014..30034	-	t0230103_20_2	2583..2602	-	t0223505_27_2	3259..3285	-	t0120346_43_3	531..573	-	t0452277_19_1	3201..3219	-	t0420414_28_1	10552..10579	-	t0321411_20_1	1142..1161	-	t0473507_27_1	4760..4786	-	t0412042_19_1	1993..2011
t0025104_20_14	7410..7429	-	t0206090_21_2	1770..1790	-	t0012460_20_28	5790..5809	-	t0091817_25_4	7011..7035	-	t0296199_21_1	3395..3415	-	t0540411_36_1	18908..18943	-	t0577616_26_1	10295..10320	-	t0568692_19_1	4549..4567	-	t0559768_28_1	30174..30201	-	t0230206_21_2	1740..1760	-	t0223845_26_2	7533..7558	-	t0120534_20_3	501..520	-	t0454338_24_1	4213..4236	-	t0420471_21_1	3820..3840	-	t0321658_21_1	2647..2667	-	t0473681_38_1	1414..1451	-	t0412053_44_1	3092..3135
t0025114_20_14	1524..1543	-	t0206500_21_2	3996..4016	-	t0012499_24_28	10729..10752	-	t0091839_26_4	6905..6930	-	t0296978_20_1	2738..2757	-	t0540666_31_1	24249..24279	-	t0577587_20_1	21409..21428	-	t0568189_19_1	2357..2375	-	t0560167_23_1	30034..30056	-	t0231154_29_2	863..891	-	t0224184_28_2	5383..5410	-	t0120544_30_3	492..521	-	t0454980_28_1	933..960	-	t0420561_33_1	3670..3702	-	t0322208_25_1	382..406	-	t0474444_20_1	909..928	-	t0412116_22_1	582..603
t0025125_20_14	1134..1153	-	t0206808_20_2	5572..5591	-	t0012502_33_28	9368..9400	-	t0092110_27_4	6852..6878	-	t0297083_20_1	1399..1418	-	t0541073_21_1	5121..5141	-	t0577585_20_1	929..948	-	t0567289_21_1	2791..2811	-	t0561616_19_1	10107..10125	-	t0231550_18_2	1712..1729	-	t0224722_29_2	3435..3463	-	t0120651_24_3	18..41	-	t0456812_29_1	911..939	-	t0421798_25_1	3327..3351	-	t0322424_20_1	2433..2452	-	t0474499_27_1	6039..6065	-	t0413801_18_1	418..435
t0025168_20_14	6695..6714	-	t0206811_20_2	3031..3050	-	t0012523_25_28	10898..10922	-	t0092213_20_4	748..767	-	t0297090_28_1	1359..1386	-	t0541926_20_1	19928..19947	-	t0577456_24_1	12273..12296	-	t0567241_24_1	1683..1706	-	t0561745_21_1	10211..10231	-	t0231585_24_2	2496..2519	-	t0225272_20_2	2994..3013	-	t0120957_37_3	175..211	-	t0456896_28_1	3502..3529	-	t0425155_18_1	4744..4761	-	t0322634_40_1	1903..1942	-	t0475277_24_1	982..1005	-	t0414177_21_1	774..794
t0025444_20_14	1657..1676	-	t0207267_20_2	999..1018	-	t0012544_25_28	10788..10812	-	t0092245_29_4	5173..5201	-	t0297703_24_1	3474..3497	-	t0542014_20_1	19347..19366	-	t0576902_20_1	970..989	-	t0566052_19_1	3226..3244	-	t0562772_20_1	32620..32639	-	t0232046_19_2	712..730	-	t0225568_21_2	7386..7406	-	t0121355_41_3	146..186	-	t0457139_28_1	4288..4315	-	t0425277_20_1	7837..7843	-	t0322704_21_1	976..996	-	t0475666_27_1	15380..15406	-	t0414728_27_1	1338..1364
t0025466_20_14	4983..5002	-	t0207540_25_2	2048..2072	-	t0012574_44_28	9371..9414	-	t0092486_21_4	933..953	-	t0297958_24_1	3205..3228	-	t0542617_20_1	9129..9148	-	t0576500_26_1	27612..27637	-	t0565697_20_1	2846..2865	-	t0564359_20_1	6109..6128	-	t0232875_29_2	2173..2201	-	t0225762_20_2	4293..4312	-	t0121443_26_3	362..387	-	t0458689_28_1	3369..3396	-	t0425505_28_1	2367..2394	-	t0323077_21_1	2521..2541	-	t0475765_35_1	774..808	-	t0415403_20_1	4644..4663
t0025509_20_14	3918..3937	-	t0207775_22_2	5453..5474	-	t0012597_20_28	2406..2425	-	t0092511_20_4	4549..4568	-	t0298073_22_1	187..208	-	t0543593_22_1	18774..18795	-	t0576150_22_1	5937..5958	-	t0565693_28_1	686..713	-	t0564808_27_1	16445..16471	-	t0232991_36_2	2385..2420	-	t0226018_24_2	5170..5193	-	t0121451_28_3	255..282	-	t0458706_21_1	852..872	-	t0425658_25_1	2205..2229	-	t0323328_22_1	5019..5040	-	t0476192_24_1	6210..6233	-	t0415967_34_1	3740..3773
t0025576_20_14	7440..7459	-	t0207841_20_2	1514..1533	-	t0012611_23_28	10899..10921	-	t0092526_20_4	5683..5702	-	t0298199_20_1	3723..3742	-	t0544619_27_1	20045..20071	-	t0575747_19_1	16271..16289	-	t0565344_19_1	1919..1937	-	t0565226_21_1	10250..10270	-	t0233620_28_2	601..628	-	t0226682_32_2	5219..5250	-	t0121688_29_3	498..526	-	t0458922_29_1	60..88	-	t0425997_21_1	2337..2357	-	t0323451_19_1	4882..4900	-	t0478170_20_1	370..389	-	t0416387_20_1	5091..5110
t0025580_20_14	6922..6941	-	t0207874_20_2	1485..1504	-	t0012643_34_28	8922..8955	-	t0092640_29_4	3515..3543	-	t0298648_19_1	1112..1130	-	t0545088_21_1	25640..25660	-	t0575689_25_1	25413..25437	-	t0564016_20_1	5639..5658	-	t0565501_20_1	32752..32771	-	t0234012_20_2	1055..1074	-	t0226795_37_2	5281..5317	-	t0122233_25_3	362..386	-	t0459358_23_1	2682..2704	-	t0426679_21_1	4565..4585	-	t0324243_21_1	286..306	-	t0478256_26_1	2567..2592	-	t0416965_40_1	3697..3736
t0025610_20_14	6522..6541	-	t0207913_21_2	2781..2801	-	t0012663_41_27	10714..10754	-	t0092646_23_4	4142..4164	-	t0299772_20_1	986..1005	-	t0546083_35_1	24582..24616	-	t0575467_22_1	24366..24387	-	t0563359_22_1	2264..2285	-	t0565720_24_1	26470..26493	-	t0234306_20_2	632..651	-	t0227445_22_2	5292..5313	-	t0122338_19_3	52..70	-	t0460241_26_1	1033..1058	-	t0428215_19_1	5709..5727	-	t0324598_20_1	2966..2985	-	t0479170_25_1	327..351	-	t0417665_29_1	2371..2399
t0025740_21_14	6902..6922	-	t0208988_30_2	1323..1352	-	t0012676_29_27	10722..10750	-	t0092784_27_4	593..619	-	t0299855_23_1	2283..2305	-	t0546630_25_1	19511..19535	-	t0575445_39_1	22122..22160	-	t0563183_28_1	498..525	-	t0566493_23_1	12469..12491	-	t0234866_27_2	2553..2579	-	t0227659_27_2	4741..4767	-	t0122354_35_3	362..396	-	t0460579_28_1	1682..1709	-	t0428491_20_1	3399..3418	-	t0325113_20_1	1864..1883	-	t0479771_21_1	467..487	-	t0418352_21_1	1874..1894
t0025764_20_14	4177..4196	-	t0209077_20_2	5202..5221	-	t0012687_20_27	6164..6183	-	t0092933_18_4	4549..4566	-	t0300348_22_1	3484..3505	-	t0546786_21_1	19778..19798	-	t0575428_24_1	27984..28007	-	t0563001_21_1	5440..5460	-	t0566612_20_1	25371..25390	-	t0234912_21_2	1611..1631	-	t0227952_25_2	3774..3798	-	t0122493_38_3	174..211	-	t0460986_28_1	4344..4371	-	t0428595_36_1	3900..3935	-	t0325216_27_1	724..750	-	t0481488_21_1	939..959	-	t0420428_21_1	902..922
t0025807_21_13	4495..4515	-	t0209108_20_2	6009..6028	-	t0012691_27_27	6229..6255	-	t0092997_21_4	5137..5157	-	t0300377_20_1	3821..3840	-	t0546936_20_1	14932..14951	-	t0575347_23_1	1276..1298	-	t0562835_24_1	2345..2368	-	t0567869_20_1	31300..31319	-	t0234990_22_2	935..956	-	t0228441_21_2	2138..2158	-	t0122862_20_3	339..358	-	t0461197_20_1	6..25	-	t0428763_40_1	3178..3217	-	t0325318_21_1	481..501	-	t0481658_21_1	323..343	-	t0420532_19_1	4996..5014
t0025854_20_13	1509..1528	-	t0209697_20_2	4536..4555	-	t0012698_43_27	10707..10749	-	t0093010_19_4	1307..1325	-	t0300479_22_1	2336..2357	-	t0547114_20_1	5806..5825	-	t0575154_21_1	9188..9208	-	t0562669_34_1	5546..5579	-	t0568328_19_1	32516..32534	-	t0235255_25_2	1621..1645	-	t0228594_21_2	115..135	-	t0122867_21_3	183..203	-	t0462602_28_1	3011..3038	-	t0428911_31_1	2551..2581	-	t0326033_20_1	3968..3987	-	t0482263_19_1	12270..12288	-	t0421271_27_1	4634..4660
t0025907_20_13	7324..7343	-	t0209795_22_2	4816..4837	-	t0012709_23_27	6918..6940	-	t0093012_28_4	3677..3698	-	t0301028_22_1	2549..2570	-	t0547279_26_1	12917..12942	-	t0575133_20_1	13053..13072	-	t0562609_38_1	4469..4506	-	t0569481_21_1	5155..5175	-	t0236182_19_2	686..704	-	t0229353_25_2	5373..5397	-	t0124227_22_3	146..167	-	t0463183_23_1	3441..3463	-	t0429224_37_1	94..130	-	t0326039_20_1	3949..3968	-	t0483381_26_1	814..839	-	t0421905_28_1	1569..1596
t0025942_20_13	887..906	-	t0209889_22_2	79..100	-	t0012723_31_27	6983..7013	-	t0093835_21_4	4959..4979	-	t0301580_20_1	3816..3835	-	t0547582_42_1	19381..19422	-	t0575042_19_1	33402..33420	-	t0561360_26_1	2225..2250	-	t0570552_22_1	30130..30151	-	t0236263_27_2	1578..1604	-	t0229481_28_2	6321..6348	-	t0124396_21_3	436..456	-	t0468400_27_1	1624..1650	-	t0429380_18_1	4190..4207	-	t0326123_20_1	1587..1606	-	t0484130_18_1	356..373	-	t0422384_21_1	2456..2476
t0026008_20_13	1422..1441	-	t0210000_20_2	1588..1607	-	t0012725_24_27	5968..5991	-	t0093839_25_4	6908..6932	-	t0302099_38_1	4599..4636	-	t0547783_19_1	19842..19860	-	t0574744_28_1	22289..22316	-	t0560849_29_1	2757..2785	-	t0570677_27_1	32491..32517	-	t0236386_26_2	2361..2386	-	t0229589_20_2	4636..4655	-	t0124614_20_3	508..527	-	t0469635_21_1	852..872	-	t0429636_25_1	12251..12275	-	t0326570_20_1	3449..3468	-	t0484784_25_1	906..930	-	t0422625_32_1	4193..4224
t0026030_20_13	4441..4460	-	t0210422_26_2	3712..3737	-	t0012745_35_27	10898..10932	-	t0094090_21_4	5897..5917	-	t0302383_20_1	295..314	-	t0549717_39_1	24582..24620	-	t0574258_28_1	14024..14051	-	t0560825_34_1	3459..3492	-	t0570935_28_1	11378..11405	-	t0237373_28_2	935..962	-	t0229811_26_2	5098..5123	-	t0124643_27_3	424..450	-	t0470075_20_1	2793..2812	-	t0430258_27_1	6482..6508	-	t0326573_23_1	2555..2577	-	t0485195_27_1	447..473	-	t0423989_27_1	3664..3690
t0026061_20_13	5076..5095	-	t0210594_21_2	2599..2619	-	t0012771_34_27	9169..9202	-	t0094230_30_4	5097..5126	-	t0302575_23_1	2272..2294	-	t0549761_20_1	24297..24316	-	t0573884_28_1	26785..26812	-	t0560759_23_1	2272..2294	-	t0571249_27_1	14173..14199	-	t0237724_20_2	1805..1824	-	t0229933_21_2	1372..1392	-	t0124742_25_3	426..450	-	t0470173_21_1	3472..3492	-	t0432062_21_1	14220..14240	-	t0326757_19_1	3090..3108	-	t0486044_33_1	316..348	-	t0424526_25_1	2371..2395
t0026109_20_13	5330..5349	-	t0210689_27_2	6012..6031	-	t0012835_36_27	2406..2441	-	t0094264_20_4	7316..7335	-	t0302991_20_1	2738..2757	-	t0549879_28_1	12968..12995	-	t0573484_21_1	9250..9270	-	t0560569_24_1	89..112	-	t0572004_26_1	27580..27605	-	t0237925_28_2	616..643	-	t0230775_29_2	4508..4536	-	t0125222_28_3	18..45	-	t0470215_30_1	769..798	-	t0432136_20_1	12820..12839	-	t0327100_20_1	1178..1197	-	t0487163_21_1	1004..1024	-	t0424592_21_1	5161..5181
t0026110_21_13	3409..3429	-	t0211096_21_2	1589..1609	-	t0012938_38_27	10890..10927	-	t0094479_21_4	3524..3544	-	t0303022_21_1	4288..4308	-	t0550433_31_1	16944..16974	-	t0572201_28_1	28893..28920	-	t0560232_36_1	4686..4721	-	t0573737_26_1	7044..7069	-	t0238083_28_2	2282..2309	-	t0230937_28_2	2440..2467	-	t0125380_20_3	77..85	-	t0472004_21_1	911..931	-	t0432301_25_1	5511..5535	-	t0327114_21_1	1035..1055	-	t0487859_41_1	846..856	-	t0424705_28_1	784..811
t0026125_20_13	5402..5421	-	t0211356_22_2	987..1008	-	t0013008_36_27	10623..10658	-	t0094788_23_4	2335..2357	-	t0303402_29_1	1909..1937	-	t0551196_23_1	4623..4645	-	t0572071_29_1	33838..33866	-	t0559403_25_1	188..203	-	t0573925_27_1	11562..11588	-	t0238900_20_2	1955..1974	-	t0231082_23_2	4863..4885	-	t0125721_34_3	363..396	-	t0472369_29_1	1343..1371	-	t0432868_37_1	10564..10600	-	t0327919_26_1	6766..6791	-	t0487988_22_1	987..1008	-	t0425503_19_1	2437..2455
t0026171_29_13	5779..5807	-	t0211430_21_2	4799..4819	-	t0013031_20_27	9002..9021	-	t0095317_21_4	4034..4054	-	t0303637_22_1	710..731	-	t0552411_28_1	25332..25359	-	t0571992_30_1	10489..10518	-	t0559046_29_1	4688..4716	-	t0575724_27_1	30034..30060	-	t0239090_28_2	319..346	-	t0231614_20_2	2842..2861	-	t0125925_36_3	145..180	-	t0473264_25_1	1558..1582	-	t0433794_31_1	4756..4786	-	t0328990_30_1	3801..3830	-	t0488432_21_1	4958..4978	-	t0425786_30_1	45..74
t0026246_20_13	4094..4113	-	t0211433_20_2	6287..6306	-	t0013037_34_27	8965..8998	-	t0095347_28_4	3524..3551	-	t0304796_20_1	2494..2513	-	t0552751_20_1	20704..20723	-	t0571633_21_1	844..864	-	t0558685_21_1	3602..3622	-	t0576400_39_1	17261..17299	-	t0239247_29_2	974..1002	-	t0232094_34_2	2133..2166	-	t0125992_36_3	222..257	-	t0474135_27_1	132..158	-	t0434479_29_1	3323..3351	-	t0329083_29_1	4750..4778	-	t0488519_21_1	699..719	-	t0426342_20_1	4729..4748
t0026309_20_13	3828..3847	-	t0211584_24_2	6102..6125	-	t0013041_37_27	8961..8997	-	t0095430_23_4	6905..6927	-	t0307623_21_1	3151..3171	-	t0553076_27_1	13591..13617	-	t0571625_22_1	11668..11689	-	t0558395_25_1	3012..3036	-	t0576736_28_1	7189..7216	-	t0239282_20_2	1082..1101	-	t0232163_20_2	1506..1525	-	t0126285_21_3	23..43	-	t0474261_30_1	4248..4277	-	t0434998_26_1	12216..12241	-	t0329912_28_1	3330..3357	-	t0488713_20_1	6623..6642	-	t0426431_19_1	4368..4386
t0026320_21_13	3448..3468	-	t0211727_24_2	1270..1293	-	t0013070_42_27	7809..7850	-	t0095460_19_4	3703..3721	-	t0308070_20_1	3043..3062	-	t0553401_36_1	7502..7537	-	t0571204_20_1	849..868	-	t0558371_21_1	4674..4694	-	t0577328_28_1	13969..13996	-	t0240004_22_2	784..805	-	t0232644_29_2	275..303	-	t0126399_40_3	424..463	-	t0474605_20_1	2554..2573	-	t0435753_35_1	2054..2088	-	t0330335_28_1	5439..5466	-	t0488724_33_1	356..388	-	t0428378_23_1	3..25
t0026331_20_13	1130..1149	-	t0211800_23_2	5696..5718	-	t0013105_25_27	9014..9038	-	t0095566_22_4	2335..2356	-	t0308219_25_1	207..231	-	t0553514_22_1	3969..3990	-	t0571057_26_1	19495..19520	-	t0558097_28_1	346..373	-	t0577606_19_1	10305..10323	-	t0241255_28_2	2728..2755	-	t0232788_27_2	1082..1108	-	t0126546_29_3	449..477	-	t0474850_22_1	4143..4164	-	t0435853_20_1	5889..5908	-	t0330669_22_1	1483..1504	-	t0489060_22_1	6035..6056	-	t0429039_27_1	788..814
t0026378_20_13	2639..2658	-	t0211808_20_2	4762..4781	-	t0013112_28_27	9419..9446	-	t0095605_22_4	4987..5008	-	t0308506_20_1	4111..4130	-	t0554110_26_1	24163..24188	-	t0570741_22_1	6843..6864	-	t0557381_26_1	1930..1955	-	t0580693_21_1	10577..10597	-	t0241375_29_2	2133..2161	-	t0232807_21_2	1670..1690	-	t0126732_37_3	256..292	-	t0475197_22_1	2707..2728	-	t0437773_33_1	4181..4213	-	t0330709_26_1	6225..6250	-	t0489568_20_1	476..495	-	t0429246_39_1	705..743
t0026411_20_13	6973..6992	-	t0211883_20_2	366..385	-	t0013124_39_27	8998..9036	-	t0095656_20_4	483..502	-	t0309202_38_1	700..737	-	t0554157_26_1	20090..20115	-	t0570713_21_1	14832..14852	-	t0557188_42_1	5412..5453	-	t0581696_30_1	10222..10251	-	t0242359_20_2	629..648	-	t0233026_22_2	4220..4241	-	t0127471_34_3	426..459	-	t0478633_22_1	2029..2050	-	t0438288_20_1	2653..2672	-	t0331229_20_1	2646..2665	-	t0489645_34_1	668..701	-	t0431527_43_1	4346..4388
t0026434_19_13	5784..5802	-	t0211991_20_2	3094..3113	-	t0013181_44_26	8958..9001	-	t0095768_22_4	5023..5044	-	t0309448_20_1	2241..2260	-	t0556115_21_1	600..620	-	t0570458_20_1	21360..21379	-	t0556620_25_1	3772..3796	-	t0582120_30_1	11202..11231	-	t0242663_31_2	2425..2455	-	t0233503_25_2	7104..7128	-	t0127828_34_3	146..179	-	t0479738_26_1	1230..1255	-	t0439231_27_1	10553..10579	-	t0331651_28_1	545..572	-	t0490235_39_1	17423..17461	-	t0431865_20_1	4572..4591
t0026441_20_13	5475..5494	-	t0212167_20_2	6061..6080	-	t0013201_37_26	9378..9414	-	t0095776_28_4	721..748	-	t0310162_34_1	1832..1865	-	t0557991_22_1	6000..6021	-	t0570447_19_1	24904..24922	-	t0555670_23_1	5046..5068	-	t0582121_21_1	32678..32698	-	t0242704_20_2	236..255	-	t0233839_23_2	4863..4885	-	t0128089_21_3	434..454	-	t0480512_20_1	4255..4274	-	t0439853_33_1	3903..3935	-	t0332450_35_1	1889..1923	-	t0490467_31_1	15741..15771	-	t0432287_21_1	2365..2385
t0026452_20_13	6863..6882	-	t0212365_21_2	5143..5163	-	t0013313_26_26	6984..7009	-	t0095954_28_4	1117..1144	-	t0310546_20_1	1967..1986	-	t0559994_27_1	13477..13503	-	t0569900_24_1	18500..18523	-	t0555262_23_1	1685..1707	-	t0582624_23_1	32556..32578	-	t0243146_20_2	326..345	-	t0233895_27_2	5138..5164	-	t0128113_37_3	425..461	-	t0481721_28_1	3493..3520	-	t0440028_20_1	2628..2647	-	t0333781_19_1	1378..1396	-	t0490860_28_1	15350..15377	-	t0432932_20_1	2831..2850
t0026473_20_13	607..626	-	t0212380_23_2	1773..1795	-	t0013329_30_26	10723..10752	-	t0096154_22_4	5894..5915	-	t0310636_20_1	3758..3777	-	t0560041_29_1	18335..18363	-	t0569405_21_1	13035..13055	-	t0554574_18_1	698..715	-	t0583755_25_1	26098..26122	-	t0244246_21_1	3181..3201	-	t0233934_36_2	3976..4011	-	t0128116_33_3	264..296	-	t0482548_27_1	3193..3219	-	t0441106_28_1	10559..10586	-	t0334853_29_1	4822..4850	-	t0491533_23_1	590..612	-	t0433713_28_1	2278..2305
t0026483_27_13	7038..7064	-	t0212731_23_2	1485..1507	-	t0013340_31_26	10897..10927	-	t0096214_21_4	449..469	-	t0311092_20_1	3995..4014	-	t0560551_24_1	12775..12798	-	t0569347_26_1	856..881	-	t0554141_24_1	5522..5545	-	t0584524_22_1	30034..30055	-	t0244667_21_1	1868..1888	-	t0234421_24_2	5303..5326	-	t0128264_35_3	175..209	-	t0482705_20_1	1549..1568	-	t0442788_43_1	2800..2842	-	t0335168_25_1	6729..6753	-	t0491652_27_1	315..341	-	t0437153_25_1	636..660
t0026518_21_13	5162..5182	-	t0212766_29_2	1444..1472	-	t0013392_42_26	10458..10499	-	t0096271_27_4	3815..3841	-	t0311544_21_1	4031..4051	-	t0562506_29_1	19595..19614	-	t0569014_27_1	26863..26889	-	t0553956_20_1	4464..4483	-	t0584743_26_1	29974..29999	-	t0244983_21_1	940..960	-	t0234786_25_2	5303..5327	-	t0128508_21_3	24..44	-	t0483668_19_1	2594..2612	-	t0443354_31_1	2655..2685	-	t0335851_28_1	4044..4071	-	t0492068_29_1	537..565	-	t0438663_28_1	3737..3764
t0026521_27_13	7450..7476	-	t0212864_21_2	1513..1533	-	t0013394_27_26	10632..10658	-	t0096618_30_4	454..483	-	t0311622_22_1	1938..1959	-	t0562890_28_1	833..860	-	t0568653_21_1	964..984	-	t0553450_28_1	5049..5076	-	t0584995_20_1	25464..25483	-	t0246005_25_1	419..443	-	t0235276_27_2	1218..1244	-	t0128693_18_3	53..70	-	t0483913_30_1	1855..1884	-	t0444145_22_1	4644..4665	-	t0335958_27_1	4623..4649	-	t0492298_44_1	941..984	-	t0439396_20_1	2090..2109
t0026530_23_13	223..245	-	t0213324_20_2	3571..3590	-	t0013416_24_26	10805..10828	-	t0097026_29_4	4283..4311	-	t0311908_21_1	760..780	-	t0563949_21_1	8047..8067	-	t0567974_27_1	11308..11334	-	t0553013_24_1	5417..5440	-	t0585982_21_1	16231..16251	-	t0246058_21_1	789..809	-	t0235400_27_2	4337..4363	-	t0128725_42_3	170..211	-	t0485509_25_1	1485..1509	-	t0446870_28_1	5508..5535	-	t0336113_20_1	2424..2443	-	t0494782_25_1	3988..4012	-	t0439567_26_1	2744..2769
t0026642_20_13	5512..5531	-	t0213438_24_2	1270..1293	-	t0013477_37_26	10712..10748	-	t0097033_22_4	1636..1657	-	t0313511_23_1	1918..1940	-	t0564293_28_1	18911..18938	-	t0567968_27_1	13217..13243	-	t0552655_20_1	3559..3578	-	t0586253_29_1	5200..5228	-	t0246120_25_1	863..887	-	t0235724_36_2	3486..3521	-	t0129627_44_3	127..170	-	t0488092_22_1	3644..3665	-	t0447648_33_1	12218..12250	-	t0336283_28_1	3809..3836	-	t0496779_26_1	7392..7417	-	t0440037_20_1	3243..3262
t0026644_27_13	5065..5091	-	t0213823_31_2	3933..3963	-	t0013491_29_26	8969..8997	-	t0097468_21_4	7653..7673	-	t0313684_23_1	3106..3128	-	t0564431_27_1	5354..5380	-	t0567590_28_1	19332..19359	-	t0551793_20_1	5593..5612	-	t0588085_26_1	14617..14642	-	t0246453_23_1	791..813	-	t0236284_20_2	2701..2720	-	t0129702_18_3	53..70	-	t0488215_29_1	2490..2518	-	t0447933_38_1	2370..2407	-	t0337056_23_1	6231..6253	-	t0498100_20_1	15622..15641	-	t0441132_20_1	636..655
t0026661_28_13	1383..1410	-	t0214327_20_2	1587..1606	-	t0013506_20_26	6236..6255	-	t0097469_22_4	748..769	-	t0313877_21_1	3817..3837	-	t0565036_23_1	19867..19889	-	t0567437_20_1	22322..22341	-	t0551300_27_1	2009..2035	-	t0588873_19_1	31005..31023	-	t0248899_21_1	2347..2367	-	t0236704_20_2	3624..3643	-	t0129842_36_3	173..208	-	t0488787_23_1	3066..3088	-	t0449141_35_1	12253..12287	-	t0337272_20_1	2309..2328	-	t0499549_24_1	894..917	-	t0442284_20_1	3808..3827
t0026731_20_13	4166..4185	-	t0214459_28_2	1080..1107	-	t0013508_27_26	9011..9037	-	t0097538_27_4	2027..2053	-	t0314173_20_1	3513..3532	-	t0565933_29_1	4168..4196	-	t0566700_22_1	20332..20353	-	t0551279_34_1	177..210	-	t0588881_23_1	31168..31190	-	t0249260_27_1	781..807	-	t0237073_20_2	3214..3233	-	t0130304_18_3	184..201	-	t0489267_32_1	4426..4457	-	t0449604_26_1	3554..3579	-	t0337360_25_1	558..582	-	t0502631_21_1	6398..6418	-	t0444098_21_1	5062..5082
t0026734_20_13	7435..7454	-	t0214483_22_2	3242..3263	-	t0013513_29_26	10629..10657	-	t0097637_29_4	3433..3461	-	t0314336_20_1	3208..3227	-	t0567144_37_1	5314..5350	-	t0566574_20_1	11994..12013	-	t0550829_20_1	1955..1974	-	t0591108_21_1	31226..31246	-	t0249410_20_1	1194..1213	-	t0237243_31_2	5098..5128	-	t0130909_20_3	176..195	-	t0490415_26_1	4389..4414	-	t0450464_31_1	5893..5923	-	t0337594_28_1	478..505	-	t0502643_39_1	892..930	-	t0445405_21_1	5155..5175
t0026775_27_13	4439..4465	-	t0214677_20_2	1591..1610	-	t0013613_44_26	10456..10499	-	t0097878_28_4	1255..1282	-	t0314552_32_1	1832..1863	-	t0567180_21_1	3385..3405	-	t0566536_23_1	21628..21650	-	t0550262_21_1	4171..4191	-	t0593753_20_1	32530..32549	-	t0250304_24_1	1295..1309	-	t0238274_23_2	3589..3611	-	t0131120_38_3	180..217	-	t0490572_28_1	3718..3745	-	t0450734_27_1	3400..3426	-	t0337616_20_1	4633..4652	-	t0504123_21_1	369..389	-	t0448492_20_1	566..585
t0026779_20_13	5066..5085	-	t0214806_20_2	2844..2863	-	t0013647_26_26	9390..9415	-	t0098027_26_4	3100..3125	-	t0314678_28_1	2569..2596	-	t0568641_20_1	3408..3427	-	t0566043_18_1	8893..8910	-	t0549796_28_1	4308..4335	-	t0595253_28_1	19160..19187	-	t0250718_21_1	517..537	-	t0238286_35_2	7892..7926	-	t0131693_20_3	500..519	-	t0490725_26_1	3863..3888	-	t0453749_35_1	2618..2652	-	t0337674_19_1	3690..3708	-	t0504327_23_1	550..572	-	t0448927_29_1	4712..4740
t0026819_20_13	2473..2492	-	t0215149_20_2	651..670	-	t0013656_34_26	9344..9377	-	t0098102_23_4	3581..3603	-	t0314700_20_1	910..929	-	t0570626_27_1	1083..1109	-	t0565835_27_1	18418..18444	-	t0549338_26_1	4255..4280	-	t0595287_21_1	11223..11243	-	t0250877_19_1	2125..2143	-	t0238516_20_2	3444..3463	-	t0132164_22_3	283..304	-	t0490999_29_1	2296..2324	-	t0456534_24_1	10838..10861	-	t0338175_19_1	1345..1356	-	t0505720_19_1	6508..6526	-	t0449014_20_1	2436..2455
t0026889_20_13	4984..5003	-	t0215338_20_2	5722..5741	-	t0013672_44_25	10717..10760	-	t0098118_26_4	7687..7712	-	t0314995_23_1	4160..4182	-	t0571734_42_1	18944..18985	-	t0565680_26_1	5257..5282	-	t0548662_28_1	1268..1295	-	t0596063_28_1	10298..10325	-	t0252284_29_1	1294..1322	-	t0239286_28_2	410..437	-	t0132340_27_3	184..210	-	t0493319_29_1	1790..1818	-	t0458228_20_1	3767..3786	-	t0338262_26_1	3782..3807	-	t0505932_20_1	1030..1049	-	t0449096_26_1	84..109
t0026908_21_13	7689..7708	-	t0215514_21_2	641..661	-	t0013747_42_25	9103..9144	-	t0098126_28_4	6908..6935	-	t0315728_20_1	2409..2428	-	t0572244_20_1	4132..4151	-	t0564978_21_1	2493..2508	-	t0548569_23_1	2345..2367	-	t0597623_22_1	32495..32516	-	t0252476_27_1	1104..1130	-	t0239293_23_2	5789..5811	-	t0132827_24_3	146..169	-	t0494805_30_1	776..805	-	t0459126_22_1	4190..4211	-	t0338638_24_1	5188..5211	-	t0507109_20_1	1018..1037	-	t0450144_26_1	725..750
t0026919_20_13	2576..2595	-	t0217300_30_2	1559..1588	-	t0013766_18_25	8971..8988	-	t0098198_21_4	4036..4056	-	t0316760_24_1	3584..3607	-	t0572906_20_1	7257..7276	-	t0564612_20_1	9579..9598	-	t0548338_20_1	3477..3496	-	t0598267_22_1	18461..18467	-	t0253022_29_1	2349..2377	-	t0239308_21_2	1879..1899	-	t0133966_19_3	53..71	-	t0495769_29_1	1024..1052	-	t0459233_37_1	2369..2405	-	t0338784_20_1	5000..5019	-	t0507744_20_1	15393..15412	-	t0452523_23_1	106..128
t0026942_21_13	2261..2281	-	t0217306_24_2	6132..6155	-	t0013780_24_25	9329..9352	-	t0098248_28_4	6790..6817	-	t0317016_21_1	3027..3047	-	t0573222_31_1	19595..19616	-	t0564119_21_1	21633..21653	-	t0547252_31_1	4689..4719	-	t0599034_23_1	28426..28448	-	t0253572_21_1	2950..2970	-	t0239693_25_2	7711..7735	-	t0133992_24_3	180..203	-	t0496023_30_1	3536..3565	-	t0459291_22_1	246..267	-	t0338857_43_1	6054..6096	-	t0508799_25_1	318..342	-	t0453541_20_1	4215..4234
t0026948_20_13	6087..6106	-	t0217416_21_2	41..61	-	t0013788_27_25	9476..9502	-	t0098547_27_4	444..470	-	t0317197_23_1	1011..1033	-	t0574871_22_1	25226..25247	-	t0564077_27_1	5524..5550	-	t0547135_29_1	1909..1937	-	t0599804_22_1	27152..27173	-	t0254927_18_1	1190..1207	-	t0240774_27_2	1793..1819	-	t0134252_20_3	509..528	-	t0498001_23_1	656..678	-	t0459315_26_1	10564..10589	-	t0339697_20_1	87..106	-	t0511026_27_1	17385..17411	-	t0455952_21_1	1797..1817
t0026969_21_13	4170..4190	-	t0217459_20_2	807..826	-	t0013792_36_25	10724..10759	-	t0098743_24_4	207..230	-	t0317455_19_1	2704..2722	-	t0576271_20_1	23297..23316	-	t0563380_37_1	20247..20283	-	t0546849_27_1	302..328	-	t0601264_38_1	16231..16268	-	t0256305_20_1	1083..1102	-	t0240936_28_2	2133..2160	-	t0134301_38_3	174..211	-	t0498874_22_1	1040..1061	-	t0462907_40_1	12139..12178	-	t0339738_20_1	4985..5004	-	t0511581_25_1	5589..5613	-	t0456419_27_1	2028..2054
t0026984_20_13	7227..7246	-	t0217569_20_2	5697..5716	-	t0013814_28_25	9012..9039	-	t0098914_28_4	5520..5547	-	t0317823_19_1	1852..1870	-	t0576272_22_1	13567..13588	-	t0562676_24_1	655..678	-	t0546598_29_1	3400..3428	-	t0601303_20_1	32516..32535	-	t0256781_20_1	906..922	-	t0241549_27_2	735..761	-	t0134536_26_3	44..69	-	t0499883_22_1	2666..2687	-	t0463151_34_1	5890..5923	-	t0340290_28_1	923..950	-	t0514815_27_1	3560..3586	-	t0456560_20_1	1607..1626
t0027038_19_13	4975..4993	-	t0217634_26_2	3585..3610	-	t0013947_34_25	6949..6982	-	t0099059_22_3	5143..5164	-	t0318064_23_1	3209..3231	-	t0576953_20_1	16534..16553	-	t0562371_26_1	22410..22423	-	t0546524_25_1	2214..2238	-	t0604143_28_1	27152..27179	-	t0257033_21_1	943..963	-	t0241666_21_2	659..679	-	t0134652_26_3	204..229	-	t0500159_28_1	2840..2867	-	t0463855_27_1	3467..3493	-	t0340614_21_1	265..285	-	t0514911_27_1	6168..6194	-	t0459191_28_1	2438..2465
t0027081_22_13	2496..2517	-	t0217716_20_2	586..605	-	t0013953_21_25	10809..10829	-	t0099194_29_3	7442..7470	-	t0318125_27_1	4000..4026	-	t0576989_30_1	24014..24043	-	t0561464_25_1	6039..6063	-	t0545612_28_1	4477..4504	-	t0604427_25_1	10298..10322	-	t0258273_19_1	1133..1151	-	t0241865_23_2	895..917	-	t0134901_19_3	193..211	-	t0500999_23_1	3793..3815	-	t0463920_31_1	2551..2581	-	t0341494_20_1	901..920	-	t0516990_21_1	628..648	-	t0459214_26_1	1987..2012
t0027096_20_13	2835..2854	-	t0217885_27_2	3933..3959	-	t0013992_32_25	6807..6838	-	t0099262_27_3	4283..4309	-	t0318574_20_1	1607..1626	-	t0577876_22_1	18916..18937	-	t0561303_24_1	11941..11964	-	t0545604_18_1	3537..3554	-	t0605298_20_1	10248..10267	-	t0258307_20_1	557..576	-	t0241904_22_2	1326..1347	-	t0134950_32_3	430..461	-	t0502968_19_1	2029..2047	-	t0464144_32_1	3671..3702	-	t0342175_30_1	3801..3830	-	t0517622_20_1	402..421	-	t0459395_19_1	1203..1221
t0027141_20_13	7689..7707	-	t0218079_19_2	2843..2861	-	t0014002_20_25	6807..6819	-	t0099583_26_3	5520..5545	-	t0318685_27_1	207..233	-	t0578481_25_1	16053..16077	-	t0560274_28_1	25567..25594	-	t0545227_21_1	3540..3560	-	t0605302_20_1	31352..31371	-	t0258476_28_1	974..1001	-	t0242313_27_2	5787..5813	-	t0135038_35_3	146..180	-	t0504969_18_1	1485..1502	-	t0464272_20_1	2369..2388	-	t0343848_27_1	4446..4472	-	t0520695_20_1	15216..15235	-	t0459467_27_1	3998..4024
t0027159_20_13	6133..6152	-	t0218163_28_2	532..559	-	t0014017_43_25	6807..6842	-	t0099678_24_3	6553..6576	-	t0318757_21_1	1937..1957	-	t0578935_21_1	13468..13488	-	t0560217_22_1	20875..20896	-	t0545174_20_1	4313..4332	-	t0607705_22_1	19161..19182	-	t0258796_20_1	2914..2933	-	t0242810_20_2	406..425	-	t0135168_33_3	185..217	-	t0506962_28_1	2490..2517	-	t0465976_20_1	4054..4073	-	t0344534_22_1	3746..3767	-	t0524774_21_1	11193..11213	-	t0459990_21_1	1801..1821
t0027167_20_13	2313..2332	-	t0218494_21_2	90..110	-	t0014036_20_25	9324..9343	-	t0099759_21_3	7742..7762	-	t0319880_20_1	2097..2116	-	t0579143_26_1	18000..18025	-	t0560117_28_1	15540..15567	-	t0545155_29_1	4731..4759	-	t0608241_20_1	32445..32464	-	t0259620_20_1	735..754	-	t0242823_20_2	1922..1941	-	t0135273_28_3	424..451	-	t0507023_28_1	1103..1130	-	t0468616_24_1	2377..2400	-	t0344570_28_1	3731..3758	-	t0524794_20_1	908..927	-	t0460891_27_1	2142..2168
t0027244_20_13	1082..1101	-	t0218792_19_2	1592..1610	-	t0014067_40_25	8962..9001	-	t0099953_22_3	81..102	-	t0319910_27_1	982..1008	-	t0579726_20_1	25165..25184	-	t0560083_33_1	25413..25445	-	t0545053_30_1	3283..3312	-	t0609132_24_1	11221..11244	-	t0260342_20_1	716..735	-	t0243674_23_1	1301..1323	-	t0135423_20_3	52..71	-	t0508388_27_1	329..355	-	t0469020_21_1	4303..4323	-	t0345136_20_1	2426..2445	-	t0525231_37_1	5114..5150	-	t0463166_28_1	3740..3767
t0027283_21_13	4958..4978	-	t0218813_19_2	2982..3000	-	t0014072_33_25	7818..7850	-	t0100039_25_3	4549..4573	-	t0320309_21_1	1252..1272	-	t0579791_19_1	19103..19121	-	t0559805_21_1	15373..15393	-	t0545001_24_1	3602..3625	-	t0609823_20_1	32516..32535	-	t0260358_27_1	779..805	-	t0244432_25_1	5098..5122	-	t0135482_26_3	180..205	-	t0509090_37_1	322..358	-	t0469107_30_1	2661..2690	-	t0345656_20_1	2808..2827	-	t0526144_21_1	14338..14358	-	t0463185_28_1	410..437
t0027303_20_13	4049..4068	-	t0219050_21_2	5064..5084	-	t0014102_29_25	9008..9036	-	t0100206_22_3	7316..7337	-	t0320600_20_1	2626..2645	-	t0581045_28_1	13043..13070	-	t0559638_27_1	8888..8914	-	t0544947_22_1	4169..4190	-	t0609934_20_1	13079..13098	-	t0260782_27_1	706..732	-	t0244980_22_1	1300..1321	-	t0135818_32_3	426..457	-	t0509168_21_1	2076..2096	-	t0469159_21_1	2367..2387	-	t0345911_20_1	3231..3250	-	t0526245_27_1	14111..14137	-	t0464579_43_1	5126..5168
t0027317_19_13	7139..7157	-	t0219301_20_2	3089..3108	-	t0014155_28_25	2737..2764	-	t0100331_28_3	3805..3832	-	t0320617_20_1	3355..3374	-	t0581952_32_1	5349..5380	-	t0559163_20_1	11187..11206	-	t0544929_18_1	1773..1790	-	t0611179_27_1	27189..27215	-	t0261890_30_1	2133..2162	-	t0244986_28_1	5902..5929	-	t0135863_34_3	492..525	-	t0509695_20_1	924..943	-	t0470320_27_1	5666..5692	-	t0345917_23_1	4953..4975	-	t0527072_35_1	471..505	-	t0464850_20_1	1964..1983
t0027333_28_13	312..339	-	t0219833_20_2	1444..1463	-	t0014166_22_25	2743..2764	-	t0100644_27_3	2915..2941	-	t0320709_19_1	65..75	-	t0582443_20_1	24532..24551	-	t0559102_19_1	1168..1186	-	t0544551_22_1	1620..1641	-	t0611722_29_1	11744..11772	-	t0262956_29_1	2970..2998	-	t0245123_29_1	3116..3144	-	t0136151_35_3	171..205	-	t0510566_20_1	2128..2147	-	t0471107_43_1	2054..2096	-	t0346234_25_1	5019..5043	-	t0527411_43_1	762..804	-	t0465783_20_1	1842..1861
t0027367_20_13	6486..6505	-	t0220040_21_2	1143..1163	-	t0014267_20_24	10897..10916	-	t0100694_22_3	4819..4840	-	t0321604_28_1	1389..1416	-	t0582982_20_1	15927..15946	-	t0559008_29_1	33241..33269	-	t0543942_20_1	4660..4679	-	t0611902_23_1	7376..7398	-	t0263018_22_1	3404..3425	-	t0245374_34_1	6586..6619	-	t0136162_18_3	18..35	-	t0510650_29_1	130..158	-	t0471111_19_1	13542..13560	-	t0346296_20_1	1242..1261	-	t0527952_25_1	915..939	-	t0466752_27_1	75..87
t0027408_20_13	1698..1717	-	t0220215_21_2	1330..1350	-	t0014280_30_24	10628..10657	-	t0100991_22_3	5751..5758	-	t0321828_20_1	1013..1032	-	t0583276_21_1	19639..19659	-	t0558854_23_1	13288..13310	-	t0543552_22_1	5930..5951	-	t0612066_26_1	11944..11969	-	t0263517_19_1	630..648	-	t0245617_29_1	2202..2230	-	t0136432_41_3	181..221	-	t0511874_20_1	1230..1249	-	t0474352_40_1	12216..12255	-	t0346666_36_1	1894..1929	-	t0529265_28_1	6180..6207	-	t0466848_28_1	3991..4018
t0027412_20_13	6450..6469	-	t0220239_22_2	1613..1634	-	t0014326_21_24	10791..10811	-	t0101136_27_3	8469..8495	-	t0321905_22_1	1343..1364	-	t0583448_23_1	19068..19090	-	t0557768_36_1	33562..33597	-	t0543531_26_1	5002..5027	-	t0612416_23_1	17462..17484	-	t0264090_21_1	2385..2405	-	t0246208_20_1	6611..6630	-	t0136459_21_3	171..191	-	t0512053_28_1	1702..1729	-	t0474469_20_1	10562..10581	-	t0346928_20_1	1508..1527	-	t0530122_31_1	311..341	-	t0466934_20_1	4183..4202
t0027426_22_13	7333..7354	-	t0220562_28_2	5724..5751	-	t0014370_26_24	10570..10595	-	t0101583_26_3	3386..3411	-	t0321942_20_1	3244..3263	-	t0583562_20_1	5637..5656	-	t0557521_21_1	14374..14394	-	t0542643_26_1	3925..3950	-	t0613637_23_1	30130..30152	-	t0264393_20_1	3238..3257	-	t0246968_20_1	3440..3459	-	t0136629_20_3	22..41	-	t0512058_27_1	981..1007	-	t0475084_40_1	2644..2683	-	t0347582_27_1	1897..1923	-	t0530944_32_1	13548..13579	-	t0468642_32_1	84..115
t0027465_23_13	314..336	-	t0220811_21_2	250..270	-	t0014386_29_24	10722..10750	-	t0101652_29_3	319..347	-	t0322301_21_1	762..782	-	t0583824_25_1	3043..3067	-	t0557105_28_1	11653..11680	-	t0540955_29_1	178..206	-	t0614187_20_1	11371..11390	-	t0264918_20_1	850..869	-	t0247289_26_1	3592..3617	-	t0136661_41_3	425..465	-	t0512320_26_1	1894..1919	-	t0475312_39_1	11565..11603	-	t0347761_20_1	2402..2421	-	t0531393_25_1	632..656	-	t0469279_27_1	1578..1604
t0027479_21_13	1412..1432	-	t0220838_21_2	3243..3263	-	t0014404_27_24	8730..8756	-	t0102084_20_3	540..559	-	t0322493_20_1	3999..4018	-	t0585465_34_1	17201..17234	-	t0557084_27_1	26919..26945	-	t0540848_25_1	4473..4497	-	t0614404_22_1	8186..8207	-	t0264920_20_1	711..730	-	t0248095_23_1	3486..3508	-	t0136680_34_3	171..204	-	t0512472_30_1	2422..2451	-	t0476595_20_1	3666..3685	-	t0349090_25_1	870..894	-	t0531702_34_1	906..939	-	t0470229_27_1	2184..2210
t0027592_21_13	5163..5183	-	t0221612_20_2	3832..3851	-	t0014424_31_24	2404..2434	-	t0102367_22_3	8590..8611	-	t0323886_21_1	1014..1034	-	t0585558_20_1	16200..16219	-	t0556476_20_1	33273..33292	-	t0540794_20_1	1683..1702	-	t0615060_20_1	10404..10411	-	t0264967_25_1	863..887	-	t0248336_20_1	4700..4719	-	t0137006_33_3	184..216	-	t0512950_27_1	3793..3819	-	t0478590_30_1	5399..5428	-	t0349820_21_1	2551..2571	-	t0531948_30_1	14437..14466	-	t0471854_20_1	4142..4161
t0027599_26_13	43..68	-	t0222307_29_2	2013..2041	-	t0014447_38_24	10894..10931	-	t0102389_29_3	721..749	-	t0324583_27_1	1914..1940	-	t0586722_20_1	18715..18734	-	t0556239_20_1	6311..6330	-	t0540137_22_1	46..67	-	t0615576_27_1	30089..30115	-	t0265141_28_1	1295..1310	-	t0248661_24_1	5138..5161	-	t0137931_20_3	2..21	-	t0513400_24_1	1822..1845	-	t0478604_38_1	2734..2771	-	t0351062_20_1	5374..5393	-	t0532350_24_1	786..809	-	t0472381_20_1	2820..2839
t0027600_20_13	4487..4506	-	t0222537_20_2	6440..6459	-	t0014463_20_24	9288..9307	-	t0102593_29_3	4822..4850	-	t0324603_21_1	2226..2246	-	t0586988_24_1	13707..13730	-	t0555839_21_1	24918..24938	-	t0540125_20_1	2931..2950	-	t0615657_18_1	30024..30041	-	t0265377_20_1	1251..1270	-	t0248957_23_1	3971..3993	-	t0137956_20_3	462..481	-	t0514396_27_1	1230..1256	-	t0478986_21_1	6113..6133	-	t0351307_33_1	6231..6263	-	t0532577_20_1	659..678	-	t0472613_27_1	2444..2470
t0027715_20_13	4461..4480	-	t0222658_23_2	1985..2007	-	t0014528_27_24	10726..10752	-	t0102721_29_3	5763..5791	-	t0324737_20_1	3217..3236	-	t0587188_26_1	4717..4742	-	t0555682_18_1	21062..21079	-	t0539581_23_1	2345..2367	-	t0615706_23_1	7241..7263	-	t0265525_28_1	1284..1311	-	t0249355_27_1	2826..2852	-	t0137961_25_3	421..445	-	t0514935_23_1	915..937	-	t0479369_21_1	3445..3465	-	t0351659_25_1	1507..1531	-	t0533929_20_1	392..411	-	t0473216_26_1	5265..5290
t0027784_20_13	1347..1366	-	t0222888_20_2	293..312	-	t0014566_41_24	8958..8998	-	t0103021_22_3	3903..3924	-	t0324777_28_1	2610..2637	-	t0587909_20_1	14576..14595	-	t0555099_32_1	21166..21197	-	t0539575_24_1	3602..3625	-	t0615746_26_1	30054..30079	-	t0265934_28_1	1193..1220	-	t0249833_28_1	5216..5243	-	t0138174_27_3	204..230	-	t0515393_20_1	4225..4244	-	t0480547_27_1	5888..5914	-	t0351690_27_1	4867..4893	-	t0534562_21_1	16296..16305	-	t0474240_31_1	3373..3403
t0027789_20_13	411..430	-	t0223052_20_2	454..473	-	t0014567_41_24	10574..10614	-	t0103051_28_3	8528..8555	-	t0324820_20_1	27..46	-	t0588323_24_1	3116..3139	-	t0555096_27_1	14660..14686	-	t0539486_25_1	1230..1254	-	t0615867_23_1	17093..17115	-	t0265991_28_1	513..540	-	t0249965_28_1	3775..3802	-	t0138240_34_3	184..217	-	t0516574_22_1	1220..1241	-	t0481123_24_1	2967..2990	-	t0352779_20_1	4524..4543	-	t0535565_23_1	12352..12374	-	t0474599_23_1	789..811
t0027790_20_13	5347..5366	-	t0223319_21_2	1443..1463	-	t0014581_24_24	10725..10748	-	t0103828_28_3	5022..5049	-	t0324951_35_1	1352..1386	-	t0589717_20_1	6147..6166	-	t0554874_25_1	7441..7465	-	t0539321_29_1	4131..4159	-	t0616560_20_1	32436..32455	-	t0266356_21_1	1096..1116	-	t0250234_27_1	7993..8019	-	t0138579_38_3	426..463	-	t0516785_22_1	1579..1600	-	t0482196_20_1	5424..5443	-	t0353333_26_1	4799..4824	-	t0536572_23_1	440..462	-	t0474834_28_1	1942..1969
t0027813_21_13	7103..7123	-	t0223367_27_2	365..391	-	t0014588_19_24	10794..10812	-	t0104122_30_3	3581..3610	-	t0325276_20_1	3795..3814	-	t0590876_32_1	15424..15455	-	t0554540_19_1	23700..23718	-	t0539057_32_1	2017..2048	-	t0616875_29_1	26854..26882	-	t0267092_19_1	1686..1704	-	t0250403_20_1	1285..1304	-	t0138730_34_3	427..460	-	t0516872_28_1	3491..3518	-	t0482646_19_1	8526..8544	-	t0354746_21_1	5797..5802	-	t0537732_20_1	618..637	-	t0476357_20_1	4570..4589
t0027822_28_13	4484..4511	-	t0223457_20_2	808..827	-	t0014621_19_24	10811..10829	-	t0104196_20_3	5520..5539	-	t0325901_20_1	894..913	-	t0591276_31_1	5090..5120	-	t0554392_20_1	11598..11617	-	t0539052_30_1	3147..3176	-	t0619270_32_1	32438..32469	-	t0267865_24_1	516..539	-	t0251074_19_1	5786..5804	-	t0139194_20_3	182..201	-	t0517459_30_1	4252..4281	-	t0482919_44_1	12209..12252	-	t0354904_29_1	3664..3692	-	t0538207_24_1	780..803	-	t0476824_22_1	4210..4231
t0027843_21_13	3408..3428	-	t0223498_21_2	5611..5631	-	t0014637_32_24	8923..8954	-	t0104258_20_3	5190..5209	-	t0326006_20_1	2253..2272	-	t0591670_21_1	8347..8367	-	t0554140_19_1	24819..24837	-	t0538545_18_1	2351..2368	-	t0620315_28_1	30137..30164	-	t0268364_21_1	2462..2482	-	t0251505_19_1	743..761	-	t0139883_20_2	426..445	-	t0518320_28_1	1560..1587	-	t0483712_28_1	2974..3001	-	t0354945_22_1	6230..6251	-	t0539368_21_1	587..607	-	t0478810_25_1	4621..4645
t0027846_20_13	6258..6277	-	t0223728_29_2	1323..1351	-	t0014668_18_24	10311..10328	-	t0104282_29_3	4036..4064	-	t0326149_20_1	3011..3030	-	t0593071_25_1	830..854	-	t0553467_20_1	1218..1237	-	t0538371_25_1	2721..2745	-	t0620434_19_1	10024..10042	-	t0268510_20_1	789..808	-	t0252035_20_1	7983..8002	-	t0140313_32_2	185..216	-	t0518913_26_1	2412..2437	-	t0484379_21_1	336..356	-	t0355099_25_1	85..109	-	t0539991_19_1	17758..17776	-	t0481193_28_1	3834..3861
t0027870_20_13	1502..1521	-	t0223778_24_2	2254..2277	-	t0014699_20_24	10577..10596	-	t0104366_29_3	1636..1664	-	t0326199_22_1	4540..4561	-	t0593218_21_1	15951..15971	-	t0553288_20_1	24953..24972	-	t0538353_28_1	1260..1287	-	t0621205_27_1	18362..18388	-	t0268519_21_1	1711..1731	-	t0252779_29_1	2202..2230	-	t0140550_36_2	173..208	-	t0519726_28_1	683..710	-	t0485238_26_1	4259..4284	-	t0355685_21_1	2854..2874	-	t0541244_33_1	970..1002	-	t0481279_26_1	4825..4850
t0027914_20_13	2297..2316	-	t0224053_21_2	5870..5890	-	t0014760_37_23	9001..9037	-	t0104392_19_3	378..396	-	t0326634_21_1	2149..2169	-	t0593883_19_1	13701..13719	-	t0553177_42_1	25555..25596	-	t0537998_22_1	3204..3225	-	t0621774_19_1	20105..20123	-	t0270498_29_1	2133..2161	-	t0252818_23_1	5496..5518	-	t0140570_25_2	427..451	-	t0520440_23_1	2461..2483	-	t0485432_41_1	3379..3419	-	t0356959_28_1	6220..6247	-	t0541419_24_1	910..933	-	t0481496_25_1	836..860
t0027942_21_12	2657..2677	-	t0224196_19_2	736..754	-	t0014850_44_23	9419..9462	-	t0104546_31_3	8396..8426	-	t0327278_20_1	3106..3125	-	t0595577_27_1	24242..24268	-	t0552289_21_1	19537..19557	-	t0537600_26_1	1413..1438	-	t0621799_28_1	25945..25972	-	t0272161_29_1	2136..2164	-	t0252975_21_1	3626..3646	-	t0140604_44_2	181..224	-	t0520990_27_1	1902..1928	-	t0486466_20_1	2304..2323	-	t0357759_20_1	3394..3413	-	t0541766_27_1	403..429	-	t0482130_28_1	1841..1868
t0027994_20_12	3110..3129	-	t0224318_20_2	906..925	-	t0014893_21_23	10639..10659	-	t0104673_28_3	720..747	-	t0327863_27_1	2283..2309	-	t0596470_20_1	4893..4912	-	t0552109_28_1	15373..15400	-	t0537387_20_1	356..375	-	t0622758_27_1	18599..18625	-	t0272240_25_1	864..888	-	t0253161_22_1	895..916	-	t0141160_22_2	184..205	-	t0521551_32_1	4421..4429	-	t0486765_26_1	10577..10602	-	t0358257_26_1	3083..3108	-	t0541839_42_1	768..809	-	t0482180_20_1	3260..3279
t0028038_20_12	1650..1669	-	t0224380_20_2	2995..3014	-	t0014952_36_23	6503..6538	-	t0104687_20_3	5726..5745	-	t0328901_29_1	1832..1860	-	t0596840_20_1	24013..24032	-	t0551921_18_1	26090..26107	-	t0537352_23_1	795..817	-	t0622794_19_1	30176..30194	-	t0272880_29_1	513..541	-	t0253730_26_1	2893..2918	-	t0142498_29_2	53..70	-	t0522536_19_1	4292..4310	-	t0486838_20_1	2668..2687	-	t0358298_27_1	37..63	-	t0541876_41_1	768..808	-	t0483559_21_1	3649..3669
t0028098_20_12	5301..5320	-	t0224383_21_2	1385..1405	-	t0014959_21_23	6807..6820	-	t0105042_27_3	5022..5048	-	t0329215_18_1	4004..4021	-	t0597453_28_1	18151..18178	-	t0551816_42_1	25555..25596	-	t0536877_22_1	1421..1442	-	t0623489_26_1	16848..16873	-	t0272987_22_1	478..499	-	t0254157_20_1	1333..1352	-	t0143070_39_2	280..318	-	t0523015_20_1	3495..3514	-	t0487299_22_1	3766..3787	-	t0358973_29_1	870..898	-	t0543087_25_1	620..644	-	t0484176_23_1	4212..4234
t0028111_21_12	3661..3681	-	t0224813_21_2	6132..6152	-	t0015013_30_23	6984..7013	-	t0105173_25_3	6641..6665	-	t0329221_20_1	1398..1417	-	t0598648_26_1	7580..7605	-	t0551726_20_1	987..1006	-	t0536255_23_1	2153..2175	-	t0625237_26_1	7293..7318	-	t0273464_19_1	1138..1156	-	t0254539_28_1	4094..4121	-	t0143160_40_2	1..40	-	t0523616_20_1	2049..2068	-	t0488936_31_1	4744..4774	-	t0359032_18_1	1114..1131	-	t0543258_21_1	676..696	-	t0484307_20_1	1408..1427
t0028140_20_12	4869..4888	-	t0225048_22_2	4174..4195	-	t0015046_23_23	6807..6822	-	t0105432_22_3	1555..1576	-	t0329458_29_1	2334..2362	-	t0598805_40_1	3939..3978	-	t0551304_23_1	16353..16375	-	t0536246_31_1	5522..5552	-	t0626297_20_1	7980..7999	-	t0273596_20_1	781..800	-	t0254615_29_1	5562..5590	-	t0143883_39_2	422..460	-	t0523769_30_1	4381..4410	-	t0490341_43_1	3015..3057	-	t0360311_22_1	311..332	-	t0543444_21_1	389..409	-	t0484544_24_1	2077..2100
t0028147_20_12	4655..4674	-	t0226122_28_2	3964..3991	-	t0015098_31_23	9370..9400	-	t0105631_24_3	4007..4030	-	t0329731_20_1	3431..3450	-	t0599263_22_1	17055..17076	-	t0550679_27_1	28087..28113	-	t0536047_25_1	2761..2785	-	t0626464_23_1	30098..30120	-	t0275709_20_1	2897..2916	-	t0254935_26_1	5787..5812	-	t0144255_31_2	435..465	-	t0524634_19_1	3460..3478	-	t0491594_22_1	12549..12570	-	t0360517_38_1	2544..2581	-	t0544838_28_1	3972..3999	-	t0484572_20_1	2235..2254
t0028261_20_12	3698..3717	-	t0226131_20_2	4489..4508	-	t0015147_38_23	10790..10827	-	t0105734_21_3	6852..6872	-	t0331385_20_1	431..450	-	t0599543_33_1	19084..19116	-	t0550406_21_1	365..385	-	t0535574_23_1	5454..5476	-	t0628025_18_1	15616..15633	-	t0276767_27_1	1247..1273	-	t0255685_26_1	4096..4121	-	t0144301_20_2	18..37	-	t0526112_24_1	2495..2518	-	t0491898_32_1	2165..2196	-	t0360707_26_1	5310..5335	-	t0545484_28_1	14335..14362	-	t0486197_24_1	795..818
t0028306_20_12	1535..1554	-	t0226510_28_2	3135..3162	-	t0015165_19_23	9003..9021	-	t0105876_25_3	4189..4213	-	t0331569_20_1	616..635	-	t0599657_28_1	18771..18798	-	t0549930_20_1	30484..30503	-	t0535407_20_1	5550..5569	-	t0628252_26_1	30057..30082	-	t0277095_27_1	1498..1524	-	t0256716_26_1	5561..5586	-	t0144314_38_2	273..293	-	t0527449_27_1	2533..2559	-	t0491928_33_1	3082..3114	-	t0360926_24_1	3752..3775	-	t0545611_31_1	817..847	-	t0487267_28_1	1736..1763
t0028395_21_12	3291..3311	-	t0226546_20_2	4887..4906	-	t0015213_27_23	9441..9467	-	t0105923_19_3	665..683	-	t0332289_25_1	4369..4393	-	t0601257_20_1	8043..8062	-	t0549899_19_1	27032..27050	-	t0534932_20_1	4000..4019	-	t0629577_21_1	32517..32537	-	t0277414_28_1	1427..1454	-	t0256975_21_1	7833..7853	-	t0144437_20_2	72..91	-	t0531742_28_1	2705..2732	-	t0492220_18_1	2638..2655	-	t0360953_29_1	4446..4474	-	t0546726_37_1	790..808	-	t0488407_35_1	2183..2217
t0028404_22_12	2497..2518	-	t0226574_21_2	3593..3613	-	t0015241_40_23	9163..9202	-	t0105933_23_3	8396..8418	-	t0332431_22_1	1364..1385	-	t0602148_35_1	7503..7537	-	t0549711_22_1	11391..11412	-	t0533648_27_1	5052..5078	-	t0630375_21_1	14783..14789	-	t0277439_28_1	49..76	-	t0257317_20_1	797..816	-	t0145198_20_2	428..447	-	t0533163_27_1	769..795	-	t0493607_18_1	1323..1332	-	t0361364_27_1	6229..6255	-	t0547396_25_1	15393..15417	-	t0488514_20_1	658..677
t0028428_21_12	2589..2609	-	t0226696_28_2	1323..1350	-	t0015260_22_23	10727..10748	-	t0106126_26_3	8590..8615	-	t0332469_26_1	104..114	-	t0602914_25_1	2979..3003	-	t0549251_25_1	22495..22519	-	t0532902_20_1	1933..1952	-	t0631555_27_1	18030..18056	-	t0278809_20_1	471..490	-	t0257663_26_1	5787..5812	-	t0145235_39_2	127..141	-	t0536355_21_1	1904..1924	-	t0494025_31_1	4137..4167	-	t0361848_22_1	3364..3385	-	t0547786_20_1	6326..6345	-	t0488620_28_1	1173..1200
t0028458_20_12	3855..3874	-	t0227340_29_2	5569..5597	-	t0015280_38_23	8999..9036	-	t0106159_28_3	1391..1418	-	t0332511_20_1	1913..1932	-	t0604428_27_1	16944..16970	-	t0549160_26_1	30326..30351	-	t0532793_23_1	411..433	-	t0631583_26_1	7486..7511	-	t0279225_36_1	1282..1317	-	t0257738_21_1	429..449	-	t0145661_34_2	173..206	-	t0536443_22_1	3643..3664	-	t0494503_41_1	11208..11248	-	t0362306_20_1	2189..2208	-	t0548585_21_1	984..1004	-	t0489378_28_1	2965..2992
t0028496_25_12	7499..7523	-	t0227346_20_2	1340..1359	-	t0015456_22_22	6807..6828	-	t0106407_20_3	898..917	-	t0332623_22_1	3844..3865	-	t0605544_21_1	337..357	-	t0549120_41_1	21717..21757	-	t0532672_21_1	1268..1288	-	t0633735_28_1	30018..30045	-	t0280086_24_1	1706..1729	-	t0258121_21_1	7233..7253	-	t0146446_43_2	128..170	-	t0536677_27_1	1855..1881	-	t0494587_20_1	4271..4290	-	t0362483_20_1	5236..5255	-	t0549186_26_1	17289..17314	-	t0489738_25_1	3605..3629
t0028598_20_12	1672..1691	-	t0227785_24_2	5643..5666	-	t0015512_33_22	4..36	-	t0106474_23_3	3524..3546	-	t0332649_22_1	3395..3416	-	t0606551_27_1	7538..7564	-	t0549070_27_1	25364..25390	-	t0532513_26_1	779..804	-	t0633864_31_1	7950..7980	-	t0280392_18_1	2463..2480	-	t0258347_27_1	2391..2417	-	t0148302_44_2	280..323	-	t0539731_29_1	2840..2868	-	t0495008_32_1	10556..10587	-	t0362653_29_1	5188..5216	-	t0549880_20_1	762..781	-	t0491058_21_1	1347..1367
t0028825_27_12	7413..7439	-	t0227913_20_2	1006..1025	-	t0015542_20_22	6807..6818	-	t0106671_26_3	5716..5741	-	t0333382_20_1	3008..3027	-	t0607439_21_1	25479..25499	-	t0548816_25_1	11762..11786	-	t0532484_25_1	6245..6269	-	t0633936_18_1	12557..12574	-	t0280983_27_1	973..999	-	t0259253_20_1	5723..5742	-	t0148433_34_2	180..213	-	t0540349_27_1	3967..3993	-	t0495414_26_1	2976..3001	-	t0362877_26_1	3872..3897	-	t0550882_33_1	891..923	-	t0491901_20_1	4243..4262
t0028830_20_12	2491..2510	-	t0228263_25_2	5857..5881	-	t0015580_28_22	10904..10931	-	t0106923_23_3	454..476	-	t0334088_20_1	990..1009	-	t0607766_24_1	5351..5374	-	t0547922_20_1	1067..1086	-	t0532325_24_1	5546..5569	-	t0633981_29_1	9981..10009	-	t0282008_21_1	2884..2904	-	t0259462_28_1	6321..6348	-	t0148442_20_2	21..40	-	t0541477_27_1	1555..1569	-	t0495432_21_1	7315..7335	-	t0363822_29_1	3311..3339	-	t0550994_25_1	6388..6412	-	t0492418_20_1	795..814
t0028891_20_12	2720..2739	-	t0228580_19_2	4079..4097	-	t0015604_40_22	8961..9000	-	t0107250_27_3	4430..4456	-	t0334098_20_1	2106..2125	-	t0608881_28_1	19639..19666	-	t0547721_25_1	33536..33560	-	t0531657_40_1	1943..1982	-	t0634052_20_1	30178..30197	-	t0283997_20_1	145..164	-	t0259833_20_1	6886..6905	-	t0148814_37_2	490..526	-	t0542407_27_1	4361..4387	-	t0495519_37_1	11343..11379	-	t0364502_40_1	3202..3241	-	t0552843_26_1	355..380	-	t0493832_41_1	3836..3876
t0028934_20_12	5592..5611	-	t0228961_20_2	1705..1724	-	t0015625_20_22	9396..9415	-	t0107408_28_3	5025..5052	-	t0334153_20_1	1842..1861	-	t0609894_28_1	18917..18944	-	t0545906_22_1	4990..5011	-	t0531460_21_1	1019..1039	-	t0634273_20_1	4800..4819	-	t0284377_19_1	911..929	-	t0259953_20_1	4056..4075	-	t0148961_20_2	503..522	-	t0544801_25_1	844..868	-	t0497310_20_1	3444..3463	-	t0365074_23_1	2688..2710	-	t0555442_19_1	287..305	-	t0494013_29_1	2073..2101
t0028948_20_12	4459..4478	-	t0229273_25_2	3112..3136	-	t0015639_30_22	2406..2435	-	t0107485_26_3	8031..8056	-	t0334544_21_1	2312..2332	-	t0611773_20_1	15538..15557	-	t0545659_26_1	135..160	-	t0530984_27_1	4338..4364	-	t0635609_33_1	7189..7221	-	t0284764_21_1	1712..1732	-	t0260737_29_1	5170..5198	-	t0149515_21_2	53..66	-	t0545049_27_1	2121..2147	-	t0498008_31_1	3004..3034	-	t0365389_32_1	1785..1816	-	t0557494_28_1	17032..17059	-	t0494620_29_1	1993..2021
t0028954_21_12	6955..6975	-	t0229445_20_2	5370..5389	-	t0015646_20_22	10576..10595	-	t0107527_19_3	6447..6465	-	t0334885_20_1	2745..2764	-	t0613736_27_1	16967..16993	-	t0544809_23_1	16226..16248	-	t0530332_19_1	2758..2776	-	t0635882_21_1	6825..6845	-	t0284777_20_1	1127..1146	-	t0261399_24_1	4792..4815	-	t0149940_22_2	435..456	-	t0545825_26_1	1789..1814	-	t0498334_31_1	3671..3701	-	t0366505_33_1	5955..5987	-	t0558115_34_1	786..819	-	t0495810_22_1	2325..2346
t0028957_28_12	4644..4671	-	t0229655_20_2	1386..1405	-	t0015708_35_22	10798..10832	-	t0107808_28_3	3433..3460	-	t0334896_21_1	3460..3480	-	t0614310_21_1	8591..8611	-	t0542813_18_1	24216..24233	-	t0529907_28_1	3452..3479	-	t0638893_28_1	7443..7470	-	t0284893_23_1	851..873	-	t0262382_21_1	5238..5258	-	t0150664_20_2	28..47	-	t0546779_28_1	831..858	-	t0498469_26_1	3759..3784	-	t0366806_23_1	6225..6247	-	t0559295_19_1	1010..1028	-	t0495818_24_1	4630..4653
t0028960_20_12	7693..7712	-	t0229702_27_2	3135..3161	-	t0015726_33_22	9005..9037	-	t0107858_25_3	3908..3932	-	t0336177_20_1	2382..2401	-	t0617460_30_1	19096..19125	-	t0542613_28_1	2472..2499	-	t0529764_20_1	4990..5009	-	t0639487_29_1	16354..16382	-	t0285485_23_1	2740..2762	-	t0262399_19_1	3889..3907	-	t0150990_29_2	294..322	-	t0547845_29_1	1682..1710	-	t0498920_27_1	2052..2078	-	t0366892_28_1	476..503	-	t0559540_44_1	355..398	-	t0496234_22_1	2670..2691
t0028996_20_12	4092..4111	-	t0229745_21_2	1797..1817	-	t0015736_36_22	9346..9381	-	t0108169_23_3	5844..5866	-	t0336673_21_1	2744..2764	-	t0617928_20_1	18016..18035	-	t0542284_24_1	15264..15287	-	t0529756_25_1	3537..3561	-	t0639902_22_1	25369..25390	-	t0285586_20_1	731..750	-	t0262492_19_1	5106..5124	-	t0151456_23_2	171..193	-	t0548844_22_1	3204..3225	-	t0499896_28_1	2696..2723	-	t0366949_20_1	3318..3337	-	t0559717_29_1	908..936	-	t0497645_23_1	1424..1446
t0029031_20_12	7422..7441	-	t0229767_20_2	1083..1102	-	t0015766_34_22	6983..7016	-	t0108186_21_3	1255..1275	-	t0336721_28_1	2569..2596	-	t0619172_26_1	24249..24274	-	t0541473_34_1	15227..15260	-	t0529664_26_1	3337..3362	-	t0640885_18_1	7249..7266	-	t0285817_23_1	682..704	-	t0262990_27_1	4089..4115	-	t0151464_24_2	182..205	-	t0550633_26_1	3485..3510	-	t0500243_20_1	4593..4612	-	t0367146_30_1	3154..3183	-	t0560212_40_1	322..361	-	t0497836_27_1	3222..3248
t0029032_20_12	6997..7016	-	t0229949_20_2	1587..1606	-	t0015773_26_22	9014..9039	-	t0108647_28_3	2282..2309	-	t0337635_22_1	3667..3688	-	t0619527_20_1	14775..14794	-	t0541016_20_1	2105..2124	-	t0529079_21_1	5049..5069	-	t0643405_26_1	10572..10597	-	t0286496_28_1	1017..1044	-	t0263765_20_1	6598..6617	-	t0151811_20_2	183..202	-	t0551656_25_1	999..1023	-	t0500269_28_1	4180..4207	-	t0367454_21_1	2578..2598	-	t0560879_20_1	582..601	-	t0497995_20_1	4590..4609
t0029074_20_12	3643..3662	-	t0230637_20_2	3601..3620	-	t0015778_34_22	10894..10927	-	t0108717_29_3	6852..6880	-	t0337768_20_1	761..780	-	t0619949_20_1	20286..20305	-	t0540622_21_1	25065..25085	-	t0528664_20_1	1341..1360	-	t0643827_20_1	17545..17564	-	t0286692_21_1	943..963	-	t0263894_23_1	2205..2227	-	t0152158_21_2	211..231	-	t0552599_29_1	765..793	-	t0500570_26_1	4079..4104	-	t0368537_20_1	1812..1831	-	t0561605_20_1	429..448	-	t0498416_21_1	743..763
t0029215_20_12	1522..1541	-	t0230751_20_2	5067..5086	-	t0015807_40_22	10790..10829	-	t0109252_22_3	4918..4939	-	t0338154_21_1	1595..1615	-	t0620127_24_1	13478..13501	-	t0540611_20_1	271..290	-	t0528600_24_1	5860..5883	-	t0644289_21_1	31638..31658	-	t0287203_20_1	159..178	-	t0264349_35_1	2202..2236	-	t0152322_19_2	53..64	-	t0553008_40_1	2484..2523	-	t0500903_22_1	7722..7743	-	t0369151_20_1	3100..3119	-	t0561847_30_1	773..802	-	t0498510_20_1	770..789
t0029351_20_12	6025..6044	-	t0232340_20_2	5413..5432	-	t0015813_33_22	9007..9039	-	t0109293_21_3	2282..2302	-	t0338484_21_1	834..854	-	t0621094_32_1	7521..7552	-	t0540529_30_1	1009..1038	-	t0528069_21_1	3390..3410	-	t0644738_20_1	10534..10553	-	t0289932_20_1	2924..2943	-	t0264526_21_1	1301..1321	-	t0152649_32_2	293..324	-	t0554263_19_1	4262..4280	-	t0500937_41_1	2656..2696	-	t0369769_21_1	5149..5169	-	t0562092_22_1	13274..13295	-	t0499344_21_1	2229..2249
t0029369_20_12	4101..4120	-	t0232523_20_2	3662..3681	-	t0015899_27_22	9436..9462	-	t0109650_28_3	6780..6807	-	t0338876_20_1	809..828	-	t0621228_21_1	19862..19882	-	t0540422_25_1	15615..15639	-	t0527825_21_1	4615..4635	-	t0645186_19_1	29971..29989	-	t0290476_21_1	1054..1074	-	t0265447_24_1	4703..4726	-	t0153045_35_2	174..208	-	t0555142_24_1	2265..2288	-	t0501134_20_1	4669..4688	-	t0370202_22_1	4415..4436	-	t0562434_40_1	773..812	-	t0499808_21_1	2068..2088
t0029376_20_12	1236..1255	-	t0232915_19_2	3167..3185	-	t0015906_40_22	8997..9036	-	t0109717_28_3	4549..4576	-	t0339231_21_1	3846..3866	-	t0622161_21_1	8251..8271	-	t0539841_24_1	19821..19844	-	t0527701_19_1	6119..6137	-	t0645840_29_1	12672..12700	-	t0291412_24_1	1508..1531	-	t0265601_21_1	941..961	-	t0153189_20_2	127..136	-	t0556497_21_1	2499..2519	-	t0503356_27_1	3166..3192	-	t0370383_19_1	139..157	-	t0563691_20_1	599..618	-	t0499894_23_1	4164..4186
t0029392_20_12	7443..7462	-	t0233137_21_2	5639..5659	-	t0015909_21_22	5971..5991	-	t0109871_19_3	2027..2045	-	t0339295_22_1	2529..2550	-	t0622637_22_1	19575..19596	-	t0539565_23_1	27138..27160	-	t0527312_27_1	1121..1147	-	t0647156_21_1	11795..11815	-	t0291458_34_1	2420..2453	-	t0266080_27_1	323..349	-	t0153427_20_2	20..39	-	t0556724_21_1	742..762	-	t0503852_26_1	4340..4365	-	t0370469_20_1	2486..2505	-	t0567137_20_1	449..459	-	t0500687_28_1	791..818
t0029409_20_12	2600..2619	-	t0233352_20_2	4350..4369	-	t0015934_20_22	9399..9418	-	t0109984_28_3	4782..4809	-	t0339479_20_1	3886..3905	-	t0623905_23_1	23877..23899	-	t0539536_22_1	13927..13948	-	t0527075_18_1	4046..4063	-	t0647234_22_1	32588..32609	-	t0292098_21_1	2888..2908	-	t0266642_20_1	5383..5402	-	t0153651_30_2	421..450	-	t0557318_18_1	3644..3661	-	t0504105_28_1	3576..3603	-	t0370791_27_1	3093..3119	-	t0567849_20_1	15897..15916	-	t0500776_27_1	1633..1659
t0029416_19_12	4262..4280	-	t0233677_18_2	5463..5480	-	t0016009_37_22	7814..7850	-	t0110584_22_3	7653..7674	-	t0340676_29_1	2736..2764	-	t0624241_27_1	25564..25590	-	t0539421_20_1	33462..33481	-	t0526781_21_1	4308..4328	-	t0647650_20_1	15923..15942	-	t0292223_20_1	3102..3121	-	t0266837_24_1	4152..4175	-	t0153810_27_2	181..207	-	t0557448_28_1	236..263	-	t0504329_29_1	4675..4703	-	t0373004_21_1	2234..2254	-	t0568028_21_1	1006..1026	-	t0501922_19_1	1995..2013
t0029417_20_12	2914..2933	-	t0234232_21_2	3041..3061	-	t0016049_37_22	6537..6573	-	t0110807_24_3	3805..3828	-	t0341709_26_1	735..760	-	t0624270_20_1	6995..7014	-	t0539310_19_1	13927..13945	-	t0526580_20_1	5310..5329	-	t0648700_21_1	19104..19124	-	t0292641_19_1	2950..2968	-	t0267576_25_1	4187..4211	-	t0153953_20_2	160..179	-	t0557605_28_1	4105..4132	-	t0504465_28_1	2656..2683	-	t0373193_32_1	2550..2581	-	t0568595_24_1	818..841	-	t0505504_23_1	4566..4588
t0029419_20_12	5343..5362	-	t0234370_25_2	1080..1104	-	t0016051_30_22	10832..10861	-	t0111184_27_3	5889..5915	-	t0342031_22_1	4010..4031	-	t0624477_27_1	23839..23865	-	t0538868_29_1	30431..30459	-	t0526504_26_1	3831..3856	-	t0650217_18_1	30294..30311	-	t0292701_36_1	2803..2838	-	t0267583_20_1	230..249	-	t0154053_36_2	321..356	-	t0559393_33_1	3611..3643	-	t0504594_21_1	10564..10584	-	t0373583_28_1	5149..5176	-	t0570483_20_1	603..622	-	t0505588_28_1	2103..2130
t0029508_20_12	2536..2555	-	t0234588_28_2	2010..2037	-	t0016068_41_22	10715..10755	-	t0111440_25_3	665..689	-	t0342493_26_1	1923..1948	-	t0624601_23_1	13038..13060	-	t0538157_28_1	15346..15373	-	t0526145_27_1	4001..4027	-	t0651334_21_1	10170..10190	-	t0293480_31_1	673..703	-	t0267947_25_1	6203..6227	-	t0154126_38_2	181..218	-	t0559474_21_1	2581..2601	-	t0507405_29_1	3635..3663	-	t0373630_22_1	24..45	-	t0571517_29_1	3872..3900	-	t0505689_22_1	3808..3829
t0029553_20_12	6813..6832	-	t0234681_21_2	4837..4857	-	t0016075_42_22	10709..10750	-	t0111443_23_3	5604..5626	-	t0342770_20_1	2975..2994	-	t0625110_24_1	10349..10372	-	t0537595_20_1	1161..1180	-	t0525754_29_1	3390..3418	-	t0651341_20_1	4135..4154	-	t0294225_28_1	2489..2516	-	t0268061_21_1	7881..7901	-	t0155094_34_2	326..359	-	t0559517_28_1	3179..3206	-	t0507429_31_1	10550..10580	-	t0374958_20_1	5770..5789	-	t0572334_28_1	781..808	-	t0506309_20_1	789..808
t0029564_20_12	5222..5241	-	t0235856_20_2	3854..3873	-	t0016082_20_22	8422..8441	-	t0111727_29_3	3524..3552	-	t0343153_21_1	4292..4312	-	t0625225_23_1	2287..2309	-	t0537398_24_1	18360..18383	-	t0525648_18_1	5543..5560	-	t0651944_21_1	30312..30332	-	t0294397_22_1	1496..1517	-	t0268548_20_1	4717..4736	-	t0155106_31_2	253..283	-	t0561094_20_1	1023..1042	-	t0508223_21_1	11677..11697	-	t0375252_20_1	1897..1916	-	t0573170_37_1	307..343	-	t0507327_29_1	3279..3307
t0029570_20_12	6958..6977	-	t0236070_27_2	5164..5190	-	t0016103_19_22	9395..9413	-	t0111753_20_3	4815..4834	-	t0344128_20_1	3514..3533	-	t0625991_19_1	14602..14620	-	t0536851_23_1	15617..15639	-	t0524868_19_1	346..364	-	t0653163_27_1	6817..6843	-	t0294454_28_1	1413..1440	-	t0268764_22_1	5759..5780	-	t0155433_30_2	202..231	-	t0567939_28_1	2537..2564	-	t0508603_42_1	2655..2696	-	t0375590_20_1	1403..1422	-	t0574090_21_1	954..974	-	t0508925_28_1	666..693
t0029577_21_12	5215..5235	-	t0236495_21_2	5616..5636	-	t0016118_20_21	9482..9501	-	t0111823_26_3	1392..1417	-	t0344317_19_1	3769..3787	-	t0627106_22_1	13476..13497	-	t0536344_23_1	21054..21076	-	t0524148_21_1	4539..4559	-	t0653522_28_1	7270..7297	-	t0294515_36_1	1295..1321	-	t0268860_21_1	1161..1181	-	t0155490_23_2	147..169	-	t0568209_25_1	3193..3217	-	t0509026_20_1	2747..2766	-	t0375647_20_1	2499..2518	-	t0577273_20_1	421..440	-	t0509988_20_1	3650..3669
t0029590_20_12	3629..3648	-	t0236736_21_2	3244..3264	-	t0016121_44_21	10890..10933	-	t0111854_26_3	4822..4847	-	t0345169_21_1	1610..1630	-	t0627211_27_1	25165..25191	-	t0536315_22_1	18885..18906	-	t0524071_42_1	1909..1950	-	t0653527_36_1	12293..12328	-	t0294669_21_1	784..804	-	t0269183_20_1	5536..5555	-	t0155702_40_2	272..311	-	t0568848_23_1	850..872	-	t0509034_27_1	3181..3207	-	t0375817_29_1	3082..3110	-	t0577651_27_1	307..333	-	t0510258_25_1	3764..3788
t0029614_19_12	6087..6105	-	t0237092_24_2	5128..5151	-	t0016179_39_21	7931..7969	-	t0111930_27_3	5937..5963	-	t0345369_23_1	88..110	-	t0628672_28_1	3934..3961	-	t0536113_24_1	25283..25306	-	t0523981_26_1	2543..2568	-	t0653872_42_1	11258..11299	-	t0296328_20_1	642..661	-	t0269574_20_1	2871..2890	-	t0156103_32_2	146..177	-	t0569163_23_1	2666..2688	-	t0509370_40_1	12213..12252	-	t0376185_30_1	2911..2940	-	t0577694_21_1	200..220	-	t0511196_28_1	2263..2290
t0029640_24_12	6296..6319	-	t0237121_21_2	5701..5721	-	t0016193_32_21	7736..7767	-	t0111996_25_3	364..388	-	t0345510_25_1	3763..3787	-	t0628709_26_1	3673..3698	-	t0535329_22_1	9871..9892	-	t0523781_28_1	3668..3695	-	t0653962_22_1	7630..7651	-	t0297363_21_1	1253..1273	-	t0269771_21_1	1308..1328	-	t0156186_36_2	362..397	-	t0569741_29_1	1702..1730	-	t0509444_37_1	12216..12252	-	t0376196_21_1	2296..2316	-	t0578072_43_1	309..351	-	t0514672_23_1	3996..4018
t0029652_20_12	123..142	-	t0237400_23_2	410..432	-	t0016210_32_21	8965..8996	-	t0112086_30_3	4228..4257	-	t0345526_21_1	717..737	-	t0628821_21_1	16328..16348	-	t0535154_20_1	13988..14007	-	t0523323_26_1	5322..5347	-	t0654142_19_1	32513..32531	-	t0297994_24_1	1578..1601	-	t0270533_23_1	3395..3417	-	t0156635_29_2	362..390	-	t0570973_30_1	4288..4317	-	t0509614_40_1	3980..4019	-	t0376935_28_1	6734..6761	-	t0578378_20_1	6224..6243	-	t0514728_23_1	4875..4897
t0029704_22_12	7385..7406	-	t0237637_20_2	1262..1281	-	t0016216_36_21	6806..6841	-	t0112116_25_3	8590..8614	-	t0345668_22_1	1730..1751	-	t0628882_29_1	13705..13733	-	t0534913_26_1	8453..8478	-	t0523199_22_1	5972..5993	-	t0654772_28_1	3325..3352	-	t0298063_21_1	863..883	-	t0271191_22_1	6925..6946	-	t0156671_21_2	18..38	-	t0571159_28_1	4430..4457	-	t0509826_37_1	12216..12252	-	t0377250_23_1	5313..5335	-	t0578579_26_1	12279..12304	-	t0515986_20_1	4360..4379
t0029779_28_12	7405..7432	-	t0237707_23_2	212..234	-	t0016255_33_21	8964..8996	-	t0112363_20_3	7895..7914	-	t0345691_22_1	4387..4408	-	t0629145_26_1	600..625	-	t0534700_29_1	22292..22320	-	t0522493_21_1	2489..2509	-	t0654850_20_1	12534..12553	-	t0298442_21_1	844..864	-	t0271218_24_1	7535..7558	-	t0156681_19_2	5..23	-	t0572692_20_1	2494..2513	-	t0509999_30_1	3163..3192	-	t0377586_20_1	3091..3110	-	t0580322_27_1	344..370	-	t0516948_20_1	3770..3789
t0029876_20_12	4681..4700	-	t0237817_20_2	2595..2614	-	t0016326_21_21	6984..7004	-	t0112555_20_3	375..394	-	t0345828_30_1	4250..4279	-	t0630301_32_1	15004..15035	-	t0534552_20_1	25108..25127	-	t0521003_20_1	2840..2859	-	t0655223_24_1	9973..9996	-	t0298461_20_1	1798..1817	-	t0271310_28_1	2826..2853	-	t0156829_22_2	204..225	-	t0572841_28_1	3869..3896	-	t0510609_28_1	2661..2688	-	t0378449_27_1	2647..2673	-	t0580936_38_1	16996..17033	-	t0518272_28_1	512..539
t0029950_20_12	6110..6129	-	t0237873_20_2	1500..1519	-	t0016351_39_21	10713..10751	-	t0112608_28_3	7307..7334	-	t0345925_35_1	4215..4249	-	t0630688_30_1	14133..14162	-	t0534024_29_1	33469..33497	-	t0520665_35_1	302..336	-	t0656134_19_1	11378..11396	-	t0298876_20_1	1750..1769	-	t0271753_21_1	2208..2228	-	t0156834_37_2	319..355	-	t0573086_20_1	2882..2901	-	t0512269_20_1	2270..2289	-	t0379580_28_1	6220..6247	-	t0581489_41_1	483..523	-	t0519002_28_1	4279..4306
t0029968_21_12	2912..2932	-	t0238013_27_2	1364..1390	-	t0016376_27_21	9420..9446	-	t0112841_26_3	366..391	-	t0346449_20_1	2411..2430	-	t0631500_21_1	7910..7930	-	t0533678_23_1	21782..21804	-	t0520266_21_1	1446..1466	-	t0656549_22_1	7410..7431	-	t0299392_27_1	2466..2492	-	t0272022_21_1	5362..5382	-	t0157105_43_2	171..213	-	t0574049_28_1	1835..1862	-	t0512809_20_1	4229..4248	-	t0379855_19_1	6257..6275	-	t0582190_21_1	6348..6368	-	t0519713_20_1	3226..3245
t0030166_20_12	3436..3455	-	t0238173_19_2	2842..2860	-	t0016381_40_21	8960..8999	-	t0112871_29_3	7563..7591	-	t0347198_25_1	3763..3787	-	t0631573_20_1	4626..4645	-	t0532977_22_1	17405..17426	-	t0519283_23_1	4308..4330	-	t0657081_20_1	32703..32722	-	t0299680_28_1	2649..2676	-	t0272157_21_1	2619..2639	-	t0157147_18_2	1..18	-	t0574521_27_1	2880..2906	-	t0513549_24_1	2312..2335	-	t0380238_20_1	367..386	-	t0582363_22_1	14493..14514	-	t0519853_22_1	1277..1298
t0030173_20_12	6754..6773	-	t0238215_20_2	1308..1327	-	t0016386_32_21	10900..10931	-	t0112891_24_3	3784..3807	-	t0347271_21_1	3270..3290	-	t0632727_25_1	24267..24274	-	t0532892_27_1	1011..1037	-	t0519280_19_1	1874..1892	-	t0658641_19_1	30139..30157	-	t0299690_26_1	1193..1218	-	t0273299_28_1	1356..1383	-	t0158015_18_2	514..531	-	t0575618_20_1	3511..3530	-	t0514042_23_1	2661..2683	-	t0380669_35_1	3741..3775	-	t0583396_20_1	7496..7515	-	t0520411_28_1	510..537
t0030206_20_12	3501..3520	-	t0238574_21_2	213..233	-	t0016396_41_21	6807..6847	-	t0112897_24_3	4543..4566	-	t0347939_29_1	3247..3275	-	t0633666_34_1	17963..17996	-	t0532835_22_1	8174..8195	-	t0518216_21_1	4998..5018	-	t0659060_20_1	12550..12569	-	t0299796_19_1	787..805	-	t0273586_29_1	488..516	-	t0158472_20_2	333..352	-	t0575680_25_1	869..893	-	t0514803_20_1	3019..3038	-	t0381784_20_1	3952..3971	-	t0583642_18_1	6623..6640	-	t0520419_20_1	791..810
t0030243_20_12	2298..2317	-	t0238698_20_2	5351..5370	-	t0016398_34_21	9372..9405	-	t0112977_28_3	6449..6476	-	t0348044_20_1	812..831	-	t0633782_24_1	13477..13500	-	t0532521_19_1	22107..22125	-	t0517578_19_1	4606..4624	-	t0659302_22_1	30176..30197	-	t0300185_29_1	513..541	-	t0273811_20_1	3156..3175	-	t0158528_24_2	53..65	-	t0575692_29_1	1797..1825	-	t0515047_28_1	4673..4700	-	t0381931_22_1	3748..3769	-	t0584721_20_1	422..441	-	t0520633_20_1	2051..2070
t0030258_20_12	606..625	-	t0238796_20_2	5724..5743	-	t0016442_33_21	10442..10474	-	t0113337_21_3	365..385	-	t0348230_28_1	4213..4240	-	t0634365_22_1	24562..24583	-	t0532510_21_1	16067..16087	-	t0517275_25_1	1223..1247	-	t0660833_24_1	29971..29994	-	t0300694_30_1	2094..2123	-	t0274137_20_1	3369..3388	-	t0158795_27_2	185..211	-	t0575861_28_1	4248..4275	-	t0515111_26_1	3014..3039	-	t0382930_26_1	5566..5591	-	t0584834_20_1	729..748	-	t0522918_19_1	2752..2770
t0030311_20_12	4049..4068	-	t0239070_20_2	1638..1657	-	t0016469_20_21	8982..9001	-	t0113360_24_3	5145..5168	-	t0348423_19_1	1724..1742	-	t0634858_27_1	3677..3703	-	t0531723_23_1	19167..19189	-	t0517037_25_1	4315..4339	-	t0662575_35_1	12293..12327	-	t0301173_23_1	3474..3496	-	t0274352_27_1	4919..4945	-	t0159021_44_2	212..255	-	t0576825_26_1	1485..1510	-	t0515416_30_1	3094..3123	-	t0383217_25_1	476..500	-	t0584896_29_1	977..1005	-	t0523357_24_1	3310..3333
t0030338_20_12	6414..6433	-	t0239633_19_2	3571..3589	-	t0016470_39_21	10787..10825	-	t0113561_21_3	2027..2047	-	t0348701_20_1	3794..3813	-	t0635503_22_1	834..855	-	t0531147_20_1	26980..26999	-	t0516682_20_1	4077..4096	-	t0665150_20_1	18380..18399	-	t0301617_29_1	438..466	-	t0274425_21_1	6597..6617	-	t0159201_36_2	280..315	-	t0577925_28_1	3967..3994	-	t0516316_21_1	4757..4777	-	t0385784_19_1	426..444	-	t0585794_22_1	13822..13843	-	t0523821_20_1	4608..4627
t0030346_20_12	1500..1519	-	t0239794_20_2	1590..1609	-	t0016486_25_21	9392..9416	-	t0113748_20_3	5728..5747	-	t0348751_20_1	651..655	-	t0636335_40_1	18994..19033	-	t0530832_28_1	32744..32771	-	t0516184_41_1	4718..4730	-	t0666938_20_1	18450..18469	-	t0301952_22_1	2874..2895	-	t0274767_40_1	7097..7136	-	t0159232_28_2	146..173	-	t0578368_20_1	4446..4465	-	t0518950_28_1	11483..11487	-	t0386893_25_1	2987..3011	-	t0585798_23_1	552..574	-	t0524838_28_1	787..814
t0030356_20_11	4827..4846	-	t0239863_24_2	5854..5877	-	t0016501_41_21	10892..10932	-	t0113823_30_3	8397..8426	-	t0348993_20_1	1692..1711	-	t0637819_25_1	7844..7868	-	t0530638_27_1	12286..12312	-	t0516139_28_1	2152..2179	-	t0667203_23_1	12549..12571	-	t0302430_21_1	1097..1117	-	t0275241_19_1	5895..5913	-	t0159456_20_2	456..475	-	t0581277_24_1	4181..4204	-	t0519111_33_1	10553..10585	-	t0387400_20_1	2445..2464	-	t0586232_41_1	315..355	-	t0527209_20_1	2259..2278
t0030371_20_11	1415..1434	-	t0240312_20_2	370..389	-	t0016523_35_21	10894..10928	-	t0113888_20_3	1252..1271	-	t0349439_21_1	2248..2268	-	t0638140_19_1	7561..7579	-	t0530631_28_1	22347..22355	-	t0515401_23_1	691..713	-	t0668849_20_1	16352..16371	-	t0302694_21_1	1800..1820	-	t0276066_25_1	3904..3928	-	t0159708_20_2	22..41	-	t0584109_28_1	1855..1882	-	t0520918_29_1	10566..10594	-	t0388487_20_1	5381..5400	-	t0586854_29_1	6630..6658	-	t0527951_28_1	4206..4233
t0030405_20_11	3094..3113	-	t0240356_20_2	3841..3860	-	t0016543_32_21	9002..9033	-	t0114214_24_3	3386..3409	-	t0349793_29_1	2569..2597	-	t0639479_30_1	7677..7706	-	t0530464_21_1	1101..1121	-	t0514241_33_1	5972..6004	-	t0669074_23_1	29984..30006	-	t0302824_21_1	1431..1451	-	t0276812_20_1	225..244	-	t0159713_30_2	357..386	-	t0584732_21_1	4382..4402	-	t0521177_20_1	4379..4398	-	t0389099_20_1	1066..1085	-	t0587200_35_1	664..698	-	t0530266_24_1	4021..4044
t0030441_20_11	4172..4191	-	t0240857_25_2	4160..4184	-	t0016566_28_21	8728..8755	-	t0114257_23_3	3386..3408	-	t0349802_21_1	1326..1346	-	t0640370_40_1	17015..17054	-	t0530460_21_1	33598..33618	-	t0514188_21_1	4171..4191	-	t0670013_20_1	19564..19583	-	t0302979_25_1	935..959	-	t0276970_28_1	2202..2229	-	t0159832_34_2	259..292	-	t0585255_27_1	4344..4370	-	t0521247_21_1	4812..4832	-	t0390012_28_1	387..414	-	t0588146_36_1	308..343	-	t0531567_20_1	5133..5152
t0030561_21_11	2352..2372	-	t0241048_20_2	2845..2864	-	t0016567_21_21	10638..10658	-	t0114648_29_3	4228..4256	-	t0349910_22_1	1356..1377	-	t0641808_18_1	16908..16925	-	t0530290_20_1	9983..10002	-	t0513886_27_1	1234..1260	-	t0670172_26_1	30310..30325	-	t0303350_26_1	1611..1636	-	t0277571_44_1	7605..7648	-	t0160243_21_2	119..139	-	t0585312_25_1	2263..2287	-	t0523920_42_1	2255..2296	-	t0390353_28_1	1854..1881	-	t0588399_25_1	12319..12343	-	t0531654_21_1	2049..2069
t0030585_21_11	2487..2507	-	t0241374_20_2	421..440	-	t0016706_21_21	8976..8996	-	t0114853_28_3	1500..1527	-	t0350195_21_1	3140..3160	-	t0641980_42_1	19575..19616	-	t0529582_22_1	12291..12312	-	t0513882_22_1	511..532	-	t0670587_20_1	30032..30051	-	t0303915_19_1	2888..2906	-	t0277944_20_1	5712..5731	-	t0160553_40_2	280..319	-	t0586666_24_1	1487..1510	-	t0524263_36_1	5362..5397	-	t0390441_29_1	3048..3076	-	t0589008_28_1	324..351	-	t0532347_27_1	3781..3807
t0030627_25_11	5358..5382	-	t0241502_20_2	5860..5879	-	t0016775_36_21	10714..10749	-	t0114862_20_3	5415..5434	-	t0350465_20_1	4067..4086	-	t0643060_23_1	7581..7603	-	t0528908_19_1	25031..25049	-	t0513218_28_1	4469..4496	-	t0670863_19_1	30037..30041	-	t0303970_23_1	141..163	-	t0278147_22_1	4970..4991	-	t0161121_39_2	175..213	-	t0587129_19_1	2540..2558	-	t0524522_32_1	4586..4617	-	t0391923_42_1	2424..2465	-	t0591167_28_1	819..846	-	t0533515_24_1	2521..2544
t0030659_20_11	42..61	-	t0241731_20_2	3632..3651	-	t0016851_20_21	9398..9417	-	t0115101_20_3	7209..7228	-	t0350696_21_1	3293..3313	-	t0643433_34_1	18003..18036	-	t0528815_29_1	20021..20049	-	t0512811_23_1	5054..5076	-	t0672355_21_1	11622..11642	-	t0304596_19_1	1720..1738	-	t0279074_24_1	7233..7256	-	t0161234_20_2	511..530	-	t0587689_20_1	2500..2519	-	t0524890_27_1	4395..4421	-	t0393545_26_1	4646..4671	-	t0591478_22_1	1007..1028	-	t0533520_21_1	1616..1636
t0030727_21_11	7417..7437	-	t0242062_21_2	3596..3616	-	t0016855_35_21	9169..9203	-	t0115277_28_3	7940..7967	-	t0350919_28_1	2609..2636	-	t0644504_27_1	5321..5347	-	t0528395_21_1	989..1009	-	t0512399_21_1	1823..1843	-	t0673004_24_1	10051..10074	-	t0304864_29_1	779..807	-	t0280804_28_1	1695..1722	-	t0161312_35_2	185..219	-	t0587808_20_1	3624..3643	-	t0525911_20_1	3564..3583	-	t0393897_23_1	1647..1669	-	t0592538_24_1	817..840	-	t0533728_21_1	843..863
t0030737_20_11	5313..5332	-	t0242078_21_2	6135..6155	-	t0016888_36_21	6812..6847	-	t0115365_27_3	7653..7679	-	t0351127_29_1	2736..2764	-	t0646203_20_1	7595..7614	-	t0528266_24_1	27787..27810	-	t0510437_28_1	690..717	-	t0673270_20_1	32523..32542	-	t0305738_23_1	1295..1308	-	t0280988_21_1	1523..1543	-	t0161318_35_2	363..397	-	t0587836_23_1	4262..4284	-	t0526888_37_1	4296..4332	-	t0395002_18_1	1698..1715	-	t0592714_20_1	12998..13017	-	t0534136_23_1	1807..1829
t0030777_21_11	1747..1767	-	t0242213_19_2	141..159	-	t0017023_36_20	6947..6982	-	t0115650_25_3	4914..4938	-	t0351524_22_1	380..401	-	t0647377_29_1	13194..13222	-	t0528139_20_1	19741..19760	-	t0510295_25_1	4783..4807	-	t0673347_20_1	16808..16827	-	t0306447_20_1	144..163	-	t0282107_23_1	3396..3418	-	t0161615_38_2	173..210	-	t0588202_20_1	2412..2431	-	t0527842_20_1	4455..4474	-	t0395083_22_1	5503..5524	-	t0594736_43_1	790..809	-	t0534323_19_1	3809..3827
t0030793_21_11	6450..6470	-	t0242284_28_2	3276..3303	-	t0017063_27_20	6983..7009	-	t0115673_22_3	207..228	-	t0352634_20_1	2978..2997	-	t0648698_23_1	19104..19126	-	t0527058_21_1	12268..12288	-	t0510202_22_1	1820..1841	-	t0674363_26_1	759..763	-	t0306996_29_1	513..541	-	t0283189_25_1	2791..2815	-	t0161751_19_2	124..142	-	t0588558_28_1	1573..1600	-	t0528189_34_1	4124..4157	-	t0397136_20_1	984..1003	-	t0595722_21_1	15966..15986	-	t0535021_19_1	4191..4209
t0030813_20_11	168..187	-	t0242392_26_2	3712..3737	-	t0017066_22_20	10920..10941	-	t0116048_25_3	720..744	-	t0352688_20_1	2292..2311	-	t0648805_23_1	13087..13109	-	t0527046_19_1	25240..25258	-	t0509261_20_1	1772..1791	-	t0674727_24_1	30019..30042	-	t0307578_21_1	1099..1119	-	t0283221_38_1	2891..2928	-	t0161765_21_2	186..206	-	t0589303_28_1	303..330	-	t0529750_32_1	3961..3992	-	t0398686_27_1	3809..3835	-	t0597423_24_1	12270..12293	-	t0536824_29_1	4634..4662
t0030820_20_11	4058..4077	-	t0242587_26_2	4163..4188	-	t0017101_38_20	7813..7850	-	t0116163_27_3	4655..4681	-	t0353296_27_1	3835..3861	-	t0648903_31_1	16501..16531	-	t0526505_19_1	1162..1180	-	t0508820_30_1	1683..1712	-	t0674986_21_1	32235..32255	-	t0307678_24_1	3474..3497	-	t0283714_20_1	4763..4782	-	t0162111_19_2	428..446	-	t0590295_28_1	4252..4279	-	t0529752_34_1	3542..3575	-	t0398882_28_1	4573..4600	-	t0598891_20_1	979..998	-	t0537492_38_1	4596..4633
t0030831_20_11	4567..4586	-	t0243306_22_1	3598..3619	-	t0017104_21_20	10575..10595	-	t0116240_27_3	2922..2948	-	t0353434_25_1	3763..3787	-	t0650583_20_1	14526..14545	-	t0526305_20_1	7266..7285	-	t0508345_27_1	4470..4496	-	t0675139_20_1	19646..19665	-	t0308297_29_1	2557..2585	-	t0283729_29_1	6321..6349	-	t0162875_39_2	233..271	-	t0591781_20_1	2733..2752	-	t0530458_20_1	3328..3347	-	t0399600_18_1	1619..1636	-	t0599964_22_1	426..447	-	t0537545_21_1	1211..1231
t0030868_28_11	4643..4670	-	t0243502_21_1	5833..5853	-	t0017109_30_20	10724..10753	-	t0116257_27_3	5673..5699	-	t0353552_23_1	2920..2942	-	t0653584_21_1	25636..25656	-	t0526160_25_1	33238..33262	-	t0508207_27_1	1944..1970	-	t0675944_27_1	30034..30060	-	t0308353_21_1	801..821	-	t0284036_27_1	4158..4184	-	t0162986_34_2	147..180	-	t0591861_34_1	1624..1657	-	t0530662_36_1	12217..12252	-	t0400189_20_1	3955..3974	-	t0600246_29_1	309..337	-	t0538783_22_1	1217..1238
t0030875_20_11	4718..4737	-	t0243954_21_1	3528..3548	-	t0017151_25_20	6983..7007	-	t0116277_26_3	7308..7333	-	t0353923_23_1	711..733	-	t0655550_22_1	5402..5423	-	t0525245_20_1	25057..25076	-	t0508129_22_1	4128..4149	-	t0676540_27_1	18249..18275	-	t0308620_20_1	2488..2507	-	t0284252_22_1	4300..4321	-	t0163215_19_2	48..66	-	t0594234_28_1	1068..1095	-	t0531438_34_1	2407..2440	-	t0400878_28_1	6734..6761	-	t0601700_20_1	949..968	-	t0540026_20_1	2718..2737
t0030880_25_11	4271..4295	-	t0244870_27_1	3801..3827	-	t0017154_23_20	9379..9401	-	t0116408_19_3	4227..4245	-	t0354622_20_1	2715..2734	-	t0656733_29_1	3543..3571	-	t0524877_29_1	11958..11986	-	t0508092_20_1	853..872	-	t0676894_21_1	4704..4724	-	t0311534_27_1	3130..3156	-	t0284401_20_1	3598..3617	-	t0163433_20_2	55..74	-	t0594483_22_1	334..355	-	t0534285_20_1	4608..4627	-	t0402027_20_1	5297..5316	-	t0601824_26_1	6030..6055	-	t0541005_28_1	4669..4696
t0030966_20_11	7467..7486	-	t0245041_21_1	709..729	-	t0017183_26_20	5959..5984	-	t0116670_19_3	7442..7460	-	t0354751_20_1	3516..3535	-	t0657482_28_1	3075..3102	-	t0524808_21_1	20046..20066	-	t0508039_20_1	5742..5761	-	t0677805_20_1	12602..12621	-	t0311676_22_1	863..884	-	t0285027_23_1	3489..3511	-	t0163624_34_2	180..213	-	t0595064_28_1	869..896	-	t0535749_38_1	4499..4536	-	t0402665_30_1	2788..2817	-	t0603825_28_1	14111..14138	-	t0541272_30_1	3991..4020
t0031056_21_11	5988..6008	-	t0245333_20_1	1113..1132	-	t0017234_20_20	2466..2485	-	t0116931_25_3	4473..4497	-	t0354794_21_1	962..982	-	t0657674_28_1	4024..4051	-	t0524666_26_1	27861..27886	-	t0507039_20_1	4535..4554	-	t0678409_21_1	11973..11993	-	t0312755_28_1	1579..1606	-	t0285142_18_1	4831..4848	-	t0163715_22_2	452..473	-	t0596236_27_1	1750..1776	-	t0536176_25_1	2367..2391	-	t0402678_20_1	2866..2885	-	t0604100_20_1	8759..8778	-	t0541286_20_1	3961..3980
t0031107_20_11	5783..5802	-	t0245547_30_1	4214..4243	-	t0017235_22_20	10307..10328	-	t0116997_27_3	7579..7605	-	t0355062_20_1	2855..2874	-	t0658470_21_1	636..656	-	t0524612_19_1	20099..20117	-	t0506318_19_1	5352..5370	-	t0678706_27_1	18447..18473	-	t0312824_20_1	72..91	-	t0285214_21_1	638..658	-	t0163730_40_2	357..396	-	t0596706_27_1	1613..1639	-	t0537234_33_1	4190..4222	-	t0403447_20_1	1033..1052	-	t0604533_27_1	15231..15257	-	t0542320_28_1	106..133
t0031115_20_11	2490..2509	-	t0246003_27_1	143..169	-	t0017264_35_20	9005..9039	-	t0117083_25_3	976..1000	-	t0355439_20_1	3359..3378	-	t0659363_20_1	13478..13497	-	t0524332_21_1	13019..13039	-	t0506179_26_1	3603..3628	-	t0679204_40_1	7098..7137	-	t0313049_21_1	2391..2411	-	t0285407_20_1	529..548	-	t0164288_31_2	184..214	-	t0597317_19_1	2773..2791	-	t0538888_28_1	5896..5923	-	t0404372_19_1	2567..2585	-	t0605044_34_1	626..659	-	t0543166_28_1	792..819
t0031134_20_11	4097..4116	-	t0246205_19_1	2874..2881	-	t0017268_40_20	10574..10613	-	t0117189_27_3	4549..4575	-	t0355470_30_1	1832..1861	-	t0659805_20_1	16437..16456	-	t0524176_21_1	10253..10273	-	t0505615_24_1	779..802	-	t0680392_20_1	31598..31617	-	t0313068_21_1	703..723	-	t0285993_23_1	1882..1904	-	t0164329_42_2	184..225	-	t0600525_27_1	4223..4249	-	t0539405_29_1	3758..3786	-	t0404508_23_1	4160..4182	-	t0605982_20_1	979..998	-	t0543290_24_1	2263..2286
t0031238_20_11	7363..7382	-	t0246518_21_1	1965..1985	-	t0017327_28_20	2786..2813	-	t0117259_21_3	1378..1398	-	t0356257_36_1	2548..2583	-	t0660474_22_1	4622..4643	-	t0523800_33_1	860..892	-	t0504999_20_1	1590..1609	-	t0680432_22_1	32589..32610	-	t0313321_25_1	1549..1573	-	t0286054_20_1	5376..5395	-	t0164467_23_2	429..451	-	t0600580_29_1	3603..3631	-	t0539768_33_1	3328..3360	-	t0404880_27_1	2353..2379	-	t0607205_24_1	15309..15332	-	t0544829_42_1	836..877
t0031284_22_11	6901..6922	-	t0247169_21_1	4834..4854	-	t0017328_20_20	10791..10810	-	t0117563_20_3	3944..3963	-	t0356502_20_1	1854..1873	-	t0660840_26_1	4608..4633	-	t0523485_26_1	27914..27939	-	t0504211_20_1	4172..4191	-	t0680444_28_1	17259..17286	-	t0314244_34_1	398..431	-	t0286640_20_1	2086..2105	-	t0164621_21_2	454..474	-	t0600911_29_1	3191..3219	-	t0540143_19_1	3982..4000	-	t0405024_26_1	3768..3793	-	t0607230_20_1	390..409	-	t0546638_29_1	1609..1637
t0031316_21_11	4127..4147	-	t0247339_19_1	4807..4825	-	t0017329_24_20	10518..10541	-	t0117803_20_3	930..949	-	t0357099_21_1	3263..3283	-	t0661253_21_1	14826..14846	-	t0523234_26_1	21740..21765	-	t0503501_25_1	2313..2337	-	t0680909_25_1	31495..31519	-	t0314670_20_1	844..863	-	t0287059_23_1	7605..7627	-	t0164733_21_2	133..153	-	t0603638_18_1	2048..2065	-	t0540733_20_1	3758..3777	-	t0405111_21_1	1922..1942	-	t0608230_20_1	469..477	-	t0547757_28_1	2042..2069
t0031340_20_11	492..511	-	t0247443_19_1	2867..2885	-	t0017336_41_20	10708..10748	-	t0118226_24_3	4006..4029	-	t0357306_22_1	2269..2290	-	t0662526_22_1	16043..16064	-	t0523142_23_1	271..293	-	t0502878_27_1	779..805	-	t0682653_19_1	32447..32465	-	t0315003_28_1	1496..1523	-	t0288061_23_1	4833..4855	-	t0164880_44_2	184..227	-	t0604820_19_1	2615..2633	-	t0540747_28_1	3178..3205	-	t0405138_23_1	4795..4817	-	t0608778_24_1	784..807	-	t0548977_27_1	791..817
t0031350_20_11	1469..1488	-	t0247582_22_1	4433..4454	-	t0017355_33_20	9428..9460	-	t0118903_28_3	109..136	-	t0357609_28_1	1073..1100	-	t0662573_20_1	14519..14538	-	t0523087_27_1	12342..12368	-	t0502715_20_1	4576..4595	-	t0683184_21_1	3326..3346	-	t0315095_19_1	782..800	-	t0288252_25_1	3483..3507	-	t0165726_25_2	466..490	-	t0605454_27_1	1681..1707	-	t0541524_20_1	5765..5784	-	t0405531_21_1	1935..1955	-	t0609163_21_1	6144..6164	-	t0549126_29_1	4126..4154
t0031363_20_11	1119..1138	-	t0247792_20_1	4130..4149	-	t0017391_36_20	1969..2004	-	t0118942_27_3	7822..7848	-	t0357687_22_1	2618..2639	-	t0663068_23_1	15595..15617	-	t0522985_25_1	18849..18873	-	t0502424_20_1	2347..2366	-	t0685563_20_1	10059..10078	-	t0316192_25_1	2011..2035	-	t0288518_22_1	2226..2247	-	t0166048_21_2	508..528	-	t0606479_23_1	1682..1704	-	t0542048_21_1	11682..11702	-	t0406008_21_1	2434..2454	-	t0609351_20_1	13279..13298	-	t0549257_21_1	1865..1885
t0031409_29_11	1383..1411	-	t0247820_24_1	3598..3621	-	t0017484_20_20	10309..10328	-	t0119183_21_3	3815..3835	-	t0357744_25_1	4250..4274	-	t0663806_19_1	16620..16638	-	t0521988_27_1	834..860	-	t0502297_22_1	2908..2929	-	t0686169_20_1	1914..1918	-	t0317907_33_1	2249..2281	-	t0288552_29_1	2203..2231	-	t0166116_32_2	258..289	-	t0606795_21_1	329..349	-	t0542075_31_1	3088..3118	-	t0406104_20_1	6068..6087	-	t0610400_20_1	13279..13298	-	t0550285_20_1	3651..3670
t0031456_21_11	1540..1560	-	t0247925_21_1	3568..3588	-	t0017496_27_20	10728..10754	-	t0119250_29_3	360..388	-	t0358065_20_1	1620..1639	-	t0663861_22_1	13835..13856	-	t0521793_20_1	19503..19522	-	t0501560_20_1	4858..4877	-	t0686709_26_1	10423..10448	-	t0318115_18_1	685..702	-	t0289311_18_1	7373..7390	-	t0166392_21_2	51..71	-	t0607765_26_1	4184..4209	-	t0542272_25_1	3646..3670	-	t0406117_19_1	2379..2397	-	t0610609_32_1	773..804	-	t0550715_31_1	1263..1293
t0031544_22_11	4164..4185	-	t0247940_22_1	1588..1609	-	t0017574_30_20	8998..9027	-	t0119385_24_3	1120..1143	-	t0358615_22_1	3289..3310	-	t0664054_33_1	4168..4200	-	t0521675_21_1	1869..1889	-	t0501459_19_1	1914..1932	-	t0687032_22_1	16748..16769	-	t0318843_27_1	685..711	-	t0289559_22_1	1605..1626	-	t0166477_20_2	460..479	-	t0608946_19_1	2596..2614	-	t0545827_44_1	3533..3576	-	t0406964_20_1	1818..1837	-	t0611261_31_1	780..810	-	t0551074_22_1	4217..4238
t0031555_21_11	7427..7447	-	t0247995_20_1	978..997	-	t0017585_21_20	9001..9021	-	t0119921_22_3	7307..7328	-	t0359025_19_1	3112..3130	-	t0664603_35_1	24582..24616	-	t0521456_22_1	14210..14231	-	t0501331_28_1	5525..5552	-	t0687523_29_1	32521..32549	-	t0319500_20_1	2842..2861	-	t0290163_30_1	5098..5127	-	t0166493_20_2	503..522	-	t0610021_25_1	3793..3817	-	t0545919_28_1	4183..4210	-	t0408704_20_1	2615..2634	-	t0611596_22_1	4493..4514	-	t0551409_20_1	554..573
t0031562_21_11	3110..3130	-	t0248563_22_1	1586..1607	-	t0017591_35_20	6806..6840	-	t0120204_26_3	5173..5198	-	t0359083_19_1	3009..3027	-	t0664924_29_1	7807..7835	-	t0521208_23_1	25555..25577	-	t0500462_26_1	4783..4808	-	t0687632_19_1	11903..11921	-	t0320094_22_1	515..536	-	t0290425_21_1	3706..3726	-	t0167674_20_2	286..305	-	t0610191_24_1	856..879	-	t0546165_26_1	4029..4054	-	t0409699_29_1	5310..5338	-	t0611762_21_1	1013..1033	-	t0551472_22_1	5133..5154
t0031583_27_11	223..249	-	t0248922_27_1	2708..2734	-	t0017594_44_20	7931..7974	-	t0120361_28_3	6406..6433	-	t0359256_20_1	1430..1449	-	t0665277_21_1	16440..16460	-	t0520963_20_1	2587..2606	-	t0500011_28_1	2802..2829	-	t0688052_30_1	7381..7410	-	t0320120_20_1	2843..2862	-	t0291081_30_1	7599..7628	-	t0168500_26_2	127..152	-	t0610683_39_1	4225..4263	-	t0546706_29_1	6013..6041	-	t0409715_32_1	2421..2452	-	t0612262_40_1	5379..5418	-	t0551885_20_1	2314..2333
t0031590_20_11	6345..6364	-	t0249120_21_1	620..640	-	t0017666_42_20	7938..7979	-	t0120640_29_3	5897..5925	-	t0359665_20_1	3016..3035	-	t0665728_23_1	2001..2023	-	t0520789_23_1	11253..11275	-	t0499595_22_1	1825..1846	-	t0689203_26_1	7292..7317	-	t0320746_23_1	1797..1819	-	t0291416_20_1	1293..1312	-	t0168769_20_2	153..172	-	t0613445_20_1	3390..3409	-	t0547368_27_1	3755..3781	-	t0410028_20_1	2183..2202	-	t0614499_28_1	810..837	-	t0551952_25_1	2307..2331
t0031696_20_11	1520..1539	-	t0249222_19_1	665..683	-	t0017669_41_20	9506..9546	-	t0120832_24_3	5025..5048	-	t0359768_20_1	3233..3252	-	t0666528_27_1	7537..7563	-	t0520697_30_1	33550..33579	-	t0499335_26_1	4731..4756	-	t0689551_27_1	31460..31486	-	t0320971_28_1	2199..2226	-	t0291764_19_1	2457..2475	-	t0168827_31_2	181..211	-	t0614141_23_1	1548..1570	-	t0548094_21_1	10563..10583	-	t0410080_27_1	3427..3453	-	t0615267_29_1	325..353	-	t0554658_28_1	1491..1518
t0031764_20_11	877..896	-	t0249365_28_1	1023..1050	-	t0017700_20_20	6163..6182	-	t0121086_25_3	1120..1144	-	t0360205_21_1	3992..4012	-	t0667034_21_1	23210..23230	-	t0520443_26_1	33239..33264	-	t0498375_27_1	3203..3229	-	t0689609_24_1	31513..31536	-	t0321473_30_1	2466..2495	-	t0292241_25_1	1667..1691	-	t0169093_29_2	182..210	-	t0615354_19_1	3879..3897	-	t0548742_23_1	4637..4659	-	t0412816_20_1	2048..2067	-	t0616240_31_1	649..679	-	t0555189_25_1	4079..4103
t0031765_21_11	52..72	-	t0249491_20_1	3648..3667	-	t0017709_27_20	9010..9036	-	t0121441_20_3	722..741	-	t0360234_23_1	945..967	-	t0667582_27_1	13577..13603	-	t0519303_20_1	12462..12481	-	t0498276_30_1	2017..2046	-	t0691921_23_1	10065..10087	-	t0321769_22_1	3087..3108	-	t0293426_20_1	3724..3743	-	t0169245_20_2	555..574	-	t0615975_23_1	329..351	-	t0549599_33_1	4337..4369	-	t0412829_21_1	4944..4964	-	t0618039_20_1	6177..6196	-	t0555578_20_1	2818..2837
t0031773_28_11	1972..1999	-	t0249721_20_1	3714..3733	-	t0017711_32_20	10457..10488	-	t0121605_22_3	1466..1487	-	t0360489_19_1	924..942	-	t0667813_27_1	19381..19407	-	t0519152_29_1	24998..25026	-	t0498179_27_1	2345..2371	-	t0695000_36_1	11927..11962	-	t0321998_26_1	1296..1321	-	t0293702_25_1	6247..6271	-	t0169462_33_2	357..389	-	t0616706_25_1	2494..2518	-	t0549699_27_1	2801..2827	-	t0415620_27_1	1904..1930	-	t0618962_21_1	6040..6060	-	t0555592_26_1	3902..3927
t0031796_20_11	4127..4146	-	t0249857_21_1	3873..3893	-	t0017718_32_20	8927..8958	-	t0121751_26_3	5145..5170	-	t0361120_21_1	2957..2977	-	t0670038_20_1	14075..14094	-	t0519135_20_1	3391..3410	-	t0497926_21_1	3372..3392	-	t0696574_20_1	30137..30156	-	t0322769_28_1	1058..1085	-	t0293735_22_1	5237..5258	-	t0170134_34_2	184..217	-	t0616740_28_1	1721..1748	-	t0551325_22_1	4339..4360	-	t0415637_30_1	421..450	-	t0619060_19_1	14863..14881	-	t0556090_27_1	779..805
t0031820_20_11	1278..1297	-	t0250239_19_1	2595..2613	-	t0017730_41_20	8151..8191	-	t0121763_20_3	4035..4054	-	t0361465_20_1	3677..3696	-	t0670179_23_1	1247..1269	-	t0518670_21_1	113..133	-	t0497856_21_1	2015..2035	-	t0698481_28_1	11110..11137	-	t0323373_28_1	1576..1603	-	t0294159_28_1	5292..5319	-	t0170139_25_2	175..199	-	t0617175_29_1	517..545	-	t0551340_20_1	7655..7674	-	t0416192_24_1	6518..6541	-	t0619098_20_1	13046..13065	-	t0556121_20_1	2087..2106
t0031829_21_11	5469..5489	-	t0250504_20_1	2811..2830	-	t0017815_33_19	6984..7016	-	t0121785_20_3	6568..6587	-	t0362215_25_1	4497..4521	-	t0670288_30_1	19097..19126	-	t0518479_23_1	18361..18383	-	t0496960_27_1	4309..4335	-	t0699718_28_1	32283..32310	-	t0323426_19_1	2844..2862	-	t0294709_33_1	5942..5974	-	t0170166_26_2	357..382	-	t0620114_22_1	329..350	-	t0551423_28_1	3758..3785	-	t0416211_20_1	57..76	-	t0619324_43_1	769..811	-	t0556464_28_1	2319..2346
t0031970_29_11	7413..7441	-	t0250976_20_1	3691..3710	-	t0017820_43_19	9420..9462	-	t0122170_29_3	1426..1454	-	t0362614_24_1	739..762	-	t0670763_21_1	16610..16630	-	t0518409_40_1	21975..22014	-	t0496524_21_1	5420..5440	-	t0699813_24_1	29024..29047	-	t0323739_24_1	2740..2763	-	t0294854_24_1	5143..5166	-	t0170515_27_2	173..199	-	t0620557_25_1	3192..3216	-	t0551543_21_1	2258..2278	-	t0416532_28_1	1895..1922	-	t0619778_20_1	12977..12996	-	t0556593_20_1	4434..4453
t0031971_20_11	2886..2905	-	t0251051_21_1	4782..4802	-	t0017857_42_19	9421..9462	-	t0122199_19_3	6466..6484	-	t0362680_27_1	2268..2294	-	t0671524_23_1	3939..3961	-	t0517782_19_1	9987..10005	-	t0496213_20_1	5723..5742	-	t0699965_27_1	11552..11578	-	t0323909_30_1	3372..3401	-	t0295828_30_1	2834..2863	-	t0171051_20_2	101..120	-	t0621226_22_1	1902..1923	-	t0553915_23_1	10558..10580	-	t0416718_21_1	3504..3524	-	t0620163_20_1	594..613	-	t0557194_24_1	790..813
t0031982_20_11	6200..6219	-	t0251242_18_1	756..773	-	t0017883_20_19	9387..9406	-	t0122274_26_3	2024..2049	-	t0362750_20_1	2964..2983	-	t0672283_21_1	15830..15850	-	t0517481_20_1	25465..25484	-	t0494896_28_1	5155..5182	-	t0700269_20_1	22415..22434	-	t0324468_33_1	2798..2830	-	t0296082_38_1	4073..4110	-	t0171743_23_2	53..64	-	t0621312_28_1	2538..2565	-	t0554903_31_1	5736..5766	-	t0417222_20_1	3565..3584	-	t0620899_21_1	400..420	-	t0558011_29_1	1985..2013
t0032006_21_11	6635..6655	-	t0251417_22_1	3230..3251	-	t0017891_20_19	9446..9465	-	t0122453_20_3	769..788	-	t0363679_20_1	1443..1462	-	t0673872_20_1	20641..20660	-	t0517417_28_1	22094..22121	-	t0493789_24_1	690..713	-	t0700303_18_1	30230..30247	-	t0325968_29_1	1294..1322	-	t0297243_19_1	3448..3466	-	t0171965_32_2	170..201	-	t0621576_27_1	863..889	-	t0556089_29_1	3012..3040	-	t0417223_38_1	3752..3789	-	t0621287_21_1	632..652	-	t0558488_20_1	2077..2096
t0032049_20_11	3294..3313	-	t0252102_20_1	5910..5929	-	t0017911_26_19	10907..10932	-	t0122554_21_3	4433..4453	-	t0363759_20_1	1358..1377	-	t0674386_28_1	1144..1171	-	t0517151_20_1	8890..8909	-	t0493535_20_1	739..758	-	t0700313_20_1	3388..3407	-	t0327003_22_1	3086..3107	-	t0297254_22_1	1458..1479	-	t0172002_36_2	272..307	-	t0622734_24_1	214..237	-	t0556356_27_1	1913..1939	-	t0417719_27_1	4799..4825	-	t0621992_30_1	904..933	-	t0559122_20_1	2932..2951
t0032060_20_11	5322..5341	-	t0252196_28_1	3991..4018	-	t0017919_28_19	10518..10545	-	t0122927_27_3	6550..6576	-	t0364037_23_1	3836..3858	-	t0674612_22_1	4129..4150	-	t0516976_36_1	19872..19907	-	t0493145_19_1	5816..5834	-	t0700527_21_1	16352..16372	-	t0327333_21_1	2132..2152	-	t0297661_26_1	4864..4889	-	t0173184_20_2	128..147	-	t0622979_23_1	3858..3880	-	t0557614_26_1	4049..4074	-	t0418263_29_1	37..65	-	t0622209_28_1	374..401	-	t0559916_20_1	2748..2767
t0032093_25_11	43..67	-	t0252923_30_1	4694..4723	-	t0018057_21_19	10728..10748	-	t0122992_20_3	1434..1453	-	t0364806_22_1	2829..2850	-	t0677117_36_1	18908..18943	-	t0516945_20_1	30413..30432	-	t0493004_25_1	1494..1518	-	t0700762_23_1	30027..30049	-	t0327594_22_1	3088..3109	-	t0297717_19_1	6087..6105	-	t0173227_38_2	47..53	-	t0623071_24_1	2537..2560	-	t0558385_20_1	3754..3773	-	t0418610_25_1	5797..5805	-	t0622731_21_1	421..441	-	t0559935_23_1	3571..3593
t0032107_20_11	7690..7709	-	t0253146_22_1	3436..3457	-	t0018074_23_19	9447..9469	-	t0123029_26_3	5223..5248	-	t0364985_20_1	3068..3087	-	t0678000_22_1	3815..3836	-	t0516886_28_1	22286..22313	-	t0492989_29_1	5522..5550	-	t0700814_20_1	10025..10044	-	t0327858_27_1	1083..1109	-	t0298670_27_1	3590..3616	-	t0173578_20_2	454..473	-	t0624249_18_1	1320..1337	-	t0559258_19_1	5847..5865	-	t0419581_25_1	5149..5173	-	t0625463_21_1	15310..15330	-	t0560963_24_1	4565..4588
t0032128_22_11	6803..6824	-	t0253361_28_1	4493..4520	-	t0018087_31_19	10722..10752	-	t0123281_19_3	8031..8049	-	t0365398_20_1	2965..2984	-	t0680400_22_1	18773..18794	-	t0516870_21_1	5909..5929	-	t0492485_29_1	702..730	-	t0701024_22_1	18377..18398	-	t0328007_21_1	2458..2478	-	t0298802_20_1	1301..1320	-	t0173773_35_2	428..462	-	t0624370_24_1	2808..2831	-	t0560570_27_1	3481..3507	-	t0420310_32_1	5554..5585	-	t0626325_26_1	16996..17021	-	t0561820_22_1	1840..1861
t0032135_20_11	1921..1940	-	t0253597_21_1	5671..5691	-	t0018116_41_19	10575..10615	-	t0123568_20_3	6778..6797	-	t0366131_22_1	1708..1729	-	t0681376_20_1	21575..21594	-	t0516680_28_1	26980..27007	-	t0491774_19_1	4543..4561	-	t0701243_21_1	20051..20071	-	t0328459_20_1	994..1013	-	t0298897_29_1	7928..7956	-	t0174152_29_2	180..208	-	t0624939_23_1	2435..2457	-	t0560611_35_1	12977..13011	-	t0421396_27_1	734..760	-	t0626466_24_1	5409..5432	-	t0562673_29_1	3234..3262
[truncated: 23,646 more rows]
[truncated: 25 more columns]

## Sheet: Table S5
Table S5 The Ping-pang pairs of TE-derived piRNAs associated with BmAGO2
[truncated: 24,803 more rows]

[truncated: 5 more sheets: Table S6, Table S7, Table S8, Table S9, Table S10]
